# Supplementary material for: Capture at the single cell level of metabolic modules distinguishing aggressive and indolent glioblastoma cells
Source: Acta Neuropathol Commun. 2019 Oct 16;7:155. doi: 10.1186/s40478-019-0819-y (PMC6796454; doi:10.1186/s40478-019-0819-y)
Supplement: Supplementary file 2 — Additional file 2: List of all resources and materials, R packages, corresponding websites and references. [file 40478_2019_819_MOESM2_ESM.xlsx]

## Sheet: Feuil1
Additional file 2 (related to Material and Methods). List of all resources and materials, R packages, corresponding websites and references.
REAGENT or RESOURCE	DESCRIPTION or APPLICATION	SOURCE	REFERENCES
Data Acquisition
scRNA-seq from human GBM cells	Single cell transcriptomes from 4 GBM patients, Count values	http://gbmseq.org/	[14]
	Single cell transcriptomes from 20 GBM patients, log2(TPM/10 + 1) values	https://portals.broadinstitute.org/single_cell	[51]		Saurty-Seerunghen MS et al. Capture at the single cell level of metabolic modules distinguishing aggressive and indolent glioblastoma cells.
		(Accessible upon registration)
RNA-seq from human GBM tissues	The Cancer Genome Atlas (TCGA) tissue transcritpomes from 155 untreated GBM patients, log2(TPM+0.5) values	Gliovis portal (http://gliovis.bioinfo.cnio.es)	[5]
DNA microarray data from RNA extracted from early passage (P3) of cultured GBM cells isolated from 4 human GBM.	Transcriptomes of cell cultures from GBM cell cultures with and without tumorigenic properties	R2 genomics analysis and visualization platform database (http://r2.amc.nl)	[40]
Algorithms or Softwares
See Datafiles S1 and S2 for Detailed scripts
Adobe Illustrator	Figure preparation	Adobe Systems
R language version 3.5.0	The R Project for Statistical Computing	https://cran.r-project.org/
GraphPad Prism 7.0 software	Statistical analyses, graphs	GraphPad
cidr R package verson 0.1.5	Clustering through Imputation and Dimensionality Reduction, for unsupervised ell grouping after dropout imputation	https://rdrr.io/github/VCCRI/CIDR/	[44]
Hmisc R package version 4.1.1	Pearson correlation analysis	https://cran.r-project.org/web/packages/Hmisc/index.html
scran R package version 1.8.4	Size factor calculation	https://bioconductor.riken.jp/packages/3.7/bioc/html/scran.html
scater R package version 1.8.4	Data normalization by size factors	https://bioconductor.riken.jp/packages/3.7/bioc/html/scater.html
psych R package version 1.8.4	Geometric mean calculation	https://personality-project.org/r/psych
FactoMineR R package version 1.41	Hierarchical Clustering on Principal Components (HCPC) for unsupervised grouping analyses; ward.D2 algorithm used to calculate the distance matrix between cells	http://factominer.free.fr/	Husson F, Josse J, Pagès J, 2010
tsne R package version 0.1.3	tSNE visualization, perplexity = 50	https://github.com/jdonaldson/rtsne/
ClusterR R package version 1.1.8	Normalized Mutual Information (NMI) score calculation	https://github.com/mlampros/ClusterR	[46]
ggplot2 R package version 3.0.0	Score distribution and violin plots	http://ggplot2.tidyverse.org/
circlize R package version 0.4.5	Chord diagram	https://github.com/jokergoo/circlize
DAVID version 6.8	Functional enrichment analysis	https://david.ncifcrf.gov/
MIIC tool	Multivariate Information-based Inductive Causation; Gene network reconstruction	https://miic.curie.fr/	[61, 69]
Pathifier algorithm	Principal curve analysis	www.weizmann.ac.il/pathifier	[18]
M3 Vision software	Visualisation of bioluminescent signals	Biospace Lab, France
Data standardization approach	Tumor-per-tumor data standardization was achieved by centering and reducing the data on a gene-by-gene basis as described: xTi’= (xTi – mean(xT)) / sd(xT)), where xTi corresponds to a gene transcript level in a given cell i from a given tumor T, and mean(xT) and sd(xT) to the arithmetic mean and standard deviation across GBM cells of tumor T respectively.		[8, 45]
Gene lists
KEGG pathways	Identification of genes coding for metabolic enzymes	https://amp.pharm.mssm.edu/Enrichr/#stats	[37]
Extracellular vesicle (EV)-associated genes	Extracellular Vesicle Biogenesis score calculation using GO term IDs = GO:0140112, GO:0071971 and GO:0097734	AmiGO website (http://amigo.geneontology.org/amigo/landing)
	Vesicle-mediated transport score calculation; GO term ID = GO:0098876
	Vesicle targeting score calculatio using GO term ID = GO:0006903
	Vesicle fusion score calculation; GO term IDs = GO:0006906, GO:0099500 and GO:0031338
Datasets used for patients' survival analysis
TCGA RNA-seq dataset	153 primary GBM	Human Protein Atlas website (https://www.proteinatlas.org/)
TCGA microarray dataset	485 untreated primary GBM	R2 genomics analysis and visualization platform database (http://r2.amc.nl)
French microarray dataset	156 GBM (gse:16011)	R2 genomics analysis and visualization platform database (http://r2.amc.nl)
REMBRANDT microarray dataset	173 GBM	Gliovis portal (http://gliovis.bioinfo.cnio.es)
Experimental Models
Patient-derived cell lines (PDC)	6240**, 5706** and R633 PDC obtained from neurosurgical biopsy samples of distinct primary glioblastoma and characterized as described		[19, 60]
Intracranial xenografts	Immunodeficient 8-week old Hsd:Athymic Nude-Foxn1nu/Foxn1+ mice	Envigo Laboratories, France
	Stereotaxic injection in the striatum, Coordinates: 0 mm posterior and 2.5 mm lateral to the bregma, and 3 mm deep with respect to the surface of the skull
Lentiviral vectors
pLKO.1-HPGK-puro-U6-non mammalian shRNA control	control shRNA contruct	Sigma, France
pLKO.1-puro-CMV-tGFP-U6-shELOVL2-64	ELOVL2 shRNA construct	Sigma, France
Lentivirus	control shRNA lentivirus	Plateforme vecteurs viraux et transfert de gènes (Necker Federative structure of research, University Paris Descartes, France)
	ELOVL2 shRNA lentivirus
QPCR Primers
ELOVL2 - forward primer	5’-TCCACTTGGGAAGGAGGCTACA	Eurofins, France
ELOVL2 - reverse primer	5’-CTCCAAATCAGTAGAGTTCCTGG	Eurofins, France
TBP - forward primer	5’-TGCACAGGAGCCAAGAGTGAA	Eurofins, France
TBP - reverse primer	5’-CACATCACAGCTCCCCACCA	Eurofins, France
Chemicals
Trypan Blue solution 0.4% v/v	3 min incubation at room temperature; for viable cell counting	Thermo Fisher, France
Puromycin 2 µg/mL	Elimination of non-transduced cells	Sigma, France
Luciferin 20 mM	150uL intra-peritoneal injection; for bioluminescence imaging	Thermo Fisher, France
Commercial kits
Nucleospin RNA kit	Total RNA preparation	Macherey-Nagel, France
QuantiTect Reverse Transcription Kit	cDNA preparation	Qiagen, France
SYBR Green PCR Core Reagents kit	QPCR	Bimake.com, France
Apparatus
Countess automated cell counter	Viable Cell counting	Thermo Fisher, France
LightCycler480	QPCR	Roche, France
Photon Imager Biospace	Bioluminescence imaging	Biospace Lab, France
