# Supplementary material for: Capture at the single cell level of metabolic modules distinguishing aggressive and indolent glioblastoma cells
Source: Acta Neuropathol Commun. 2019 Oct 16;7:155. doi: 10.1186/s40478-019-0819-y (PMC6796454; doi:10.1186/s40478-019-0819-y)
Supplement: Supplementary file 4 — Additional file 4: R scripts used for unsupervised grouping and associated analyses. [file 40478_2019_819_MOESM4_ESM.txt]

######################
#       README       #
######################

# Datafile S1  : Rscripts used for unsupervised grouping and associated analyses 
This file briefly describes the different scripts included in the Datafile S1. It also specifies the scripts used to generate the figures/results presented in the article.

## Description of the scripts
### DataPreparationForGroupingAnalyses.R   
- This Rscript is used prior to HCPC grouping analyses to:
  - exclude or retain some specific genes,
- standardize data by tumor,
- binarize data,
- randomly select different numbers of genes, or
- identify most expressed genes.
- Input files include the expression data in log2(CPM+1), the list of genes of interest and/or the cells' metadata file.
- Output files include the new expression matrices, which can be used for grouping analyses.

### IdentifyingGenesDetectedInAsingleTumor.R   
- Rscript used to identify the genes that are specifically detected, or not detected, in each tumor.
- Input files include the expression data and the cells' metadata file.
- Output files include the gene detection analysis results.

### GroupingAnalysis.R   
- Rscript used to perform the unsupervised grouping analysis using the HCPC approach and to generate 2D PCA plots and chord diagrams.
- Input files include the cells' expression data in log2(CPM+1) values, and their metadata.
- Output files include the clustering results, a .RData file as well as 2D PCA plots.

### ScranNormalization.R
- Rscript to normalize data by a size factor calculated across cells or per metacell using scran R package.
- Input file is the cells' expression data in count values.
- Output file is the scran-normalized expression matrix, which can be used for grouping analyses.

### IdentifyingHKG.R  
- Rscript to identify a group of housekeeping genes (HKG).
- We defined HKG according to the following criteria: genes detected in most cells, with relatively constant expression across cells and whose expressions auto-correlate. 
- Input files include the expression data in log2(CPM+1) and the cells' metadata file.
- Output files include the gene clustering results and the identity of the HKG defined.

### DefiningMetacells.R  
- Rscript to define small groups of cells with a minimum of 3 cells and a maximum of 65, designated here as metacells.
- Input files include the expression data in log2(CPM+1) and the cells' metadata file.
- Output files include the cell clustering results.

### DataNormalizationByHKG.R  
- Rscript to normalize data by the expression of housekeeping genes (HKG).
- Input files include the cells' expression data in log2(CPM+1) values, and their metadata.
- Output files include the normalized expression matrices in log2(CPM+1), which can be used for grouping analyses.


## Scripts used to generate the figures/results presented in the article
### Filtering out low-complexity transcriptomes prior to grouping analyses
- Presented in Figures S1A-B.
- Done using the 1-filter_cells.R script in Datafile S2 (first step of the biology-driven data reduction approach).

### Unsupervised grouping analysis results
- Presented in Figures 1b-e, 2, S1C and S2B-O.
- Obtained using the GroupingAnalysis.R script.

### Grouping analysis results using standardized data
- Presented in Figure 1e.
- Data standardized per tumor obtained using the DataPreparationForGroupingAnalyses.R script.

### Grouping analysis results after dropout imputation
- Presented in Figures 1d and S2A.
- Obtained using the CIDR R script (Lin et al, 2017).

### Grouping analysis results using scran-normalized data
- Presented in Figures 1d and S2B-D.
- Scran-normalized data obtained using the ScranNormalization.R script.

### Grouping analysis results using HKG-normalized data
- Presented in Figures 1d and S2E.
- HKG-normalized data obtained using the following scripts:
- Step 1 : Define housekeeping genes using the IdentifyingHKG.R script
- Step 2 : Define metacells using the DefiningMetacells.R script
- Step 3 : Normalize the gene expression values by the expression of HKG using the DataNormalizationByHKG.R script

### Grouping analysis results using binarized data
- Presented in Figures 1d and S2F.
- Binarized data obtained using the DataPreparationForGroupingAnalyses.R script.

### Grouping analysis results after filtering data based on gene detection per tumor
- Presented in Figures 1d and S2H-I.
- Genes specifically detected in each tumor were identified using the IdentifyingGenesDetectedInAsingleTumor.R script.

### Grouping analysis results using most expressed genes
- Presented in Figures 1d and S2K.
- Most expressed genes identified using the DataPreparationForGroupingAnalyses.R script.

### Grouping analysis results using overdispersed genes
- Presented in Figures 1d and S2L-O.
- Overdispersed genes identified as described by Fan et al, 2016.

### To retain or exclude some genes, the DataPreparationForGroupingAnalyses.R script was used.


#########################################################
#       Preparing data for HCPC grouping analysis       #
#########################################################

# This Rscript is used prior to HCPC grouping analyses to:
#   A. exclude or retain some specific genes,
#   B. standardize data by tumor,
#   C. binarize data,
#   D. randomly select different numbers of genes, or
#   E. identify most expressed genes
# Input files include the expression data in log2(CPM+1), the list of genes of interest and/or the cells' metadata file
# Output files include the new expression matrices, which can be used for grouping analyses.

# Example of command (that generates output files) :
### Rscript ../../DataPreparationForGroupingAnalyses.R --file /../_.csv --file_sep , --dataset DatasetTest --out /Desktop/ --analysis_name Test_Random --NumberOfGenes 50 --Replicate 5

# Load necessary packages (install them if it's not the case)
requiredPackages <- c('optparse', 'Hmisc')

for (p in requiredPackages) {
  if (!require(p, character.only = TRUE)) {
    install.packages(p, repos = "https://cran.univ-paris1.fr/")
    
  }
  
  suppressMessages(invisible(library(p, character.only = TRUE)))
  
}

# Arguments
option_list <- list(
  make_option(
    "--file",
    default = NA,
    type = 'character',
    help = "Input file that contains expression values. Columns = Observations (Cells), Rows = Variables (Genes)."
  ),
  
  make_option(
    "--file_sep",
    default = “\t”,
    type = 'character',
    help = "Column separator for the expression data file [default : '%default' ]"
  ),
  
  make_option(
    "--analysis_name",
    default = NA,
    type = 'character',
    help = "Name given to the current analysis"
  ),
  
  make_option(
    "--dataset",
    default = NA,
    type = 'character',
    help = "Details about the dataset under study that should appear in the output file names. Example = TestDataset_log2CPMvalues"
  ),
  
  make_option(
    "--gene",
    default = NA,
    type = 'character',
    help = "File that contains the genes of interest (csv format). 1 column with column name = gene. Required if some genes should be excluded, or only them should be retained"
  ),
  
  make_option(
    "--gene_sep",
    default = “\t”,
    type = 'character',
    help = "Column separator for the gene file [default : '%default' ]"
  ),
  
  make_option(
    "--exclude",
    default = FALSE,
    type = 'logical',
    help = "Genes from the gene file are excluded if TRUE. Else, only these genes are retained. [default : '%default' ]"
  ),
  
  make_option(
    "--groups",
    default = NA,
    type = 'character',
    help = "Data standardization will be done for each of these groups separately"
  ),
  
  make_option(
    "--metadata",
    default = NA,
    type = 'character',
    help = "File that contains cells' metadata. Required only if data is to be standardized by tumor. Rows = Observations (Cells), Columns = Variables."
  ),
  
  make_option(
    "--metadata_sep",
    default = “\t”,
    type = 'character',
    help = "Column separator for the metadata file [default : '%default' ]"
  ),
  
  make_option(
    "--binarize",
    default = FALSE,
    type = 'logical',
    help = "Whether or not to binarize expression data [default : '%default' ]"
  ),
  
  make_option(
    "--NumberOfGenes",
    default = NA,
    type = 'integer',
    help = "The number of genes to randomly select"
  ),
  
  make_option(
    "--Replicate",
    default = NA,
    type = 'integer',
    help = "The number of replicates for which the random gene selection should be done"
  ),
  
  make_option(
    "--ExpressionCutoff",
    default = NA,
    type = 'integer',
    help = "The cutoff to use to identify most expressed genes"
  ),
  
  make_option(
    "--out",
    default = "~",
    type = 'character',
    help = "Path to set the working directory [default : '%default' ]"
  )
)

opt <- parse_args(OptionParser(option_list = option_list),
                  args = commandArgs(trailingOnly = TRUE))

#  Setting Working Directory
setwd(dir = opt$out)

# Define function to save csv files
save_csv <-
  function(dataframe_to_save,
           OutputNameFile,
           prefix_output = prefix) {
    write.csv(dataframe_to_save,
              file = paste(prefix_output,
                           OutputNameFile,
                           ".csv",
                           sep = "_"))
  }

# Prefix for output files
prefix <-
  paste(Sys.Date(),  opt$dataset, opt$analysis_name, sep = "_")

# Import expression data file
data.normCounts <- read.table(
  opt$file,
  header = TRUE,
  stringsAsFactors = FALSE,
  sep = opt$file_sep,
  check.names = FALSE,
  row.names = 1
)

# Retain specific genes only or exclude them
if (!is.na(opt$gene)) {
  ## Import the symbols of the genes to be excluded or retained
  Genes <- read.csv(
    opt$gene,
    header = TRUE,
    stringsAsFactors = FALSE,
    sep = opt$gene_sep,
    check.names = FALSE
  ) 
  
  genes <- as.character(Genes$gene)
  
  if (opt$exclude == TRUE) {
    ## Exclude the expression data of the genes in the Genes dataframe
    Filtered_Dataset <-
      data.normCounts[which(rownames(data.normCounts) %nin% genes),]
    
    save_csv(Filtered_Dataset, "ExpressionMatrix")
    
  } else {
    ## Retain only the expression data of the genes in the Genes dataframe
    data.normCounts$gene <- rownames(data.normCounts)
    
    Filtered_Dataset <- merge(x = Genes,
                              y = data.normCounts,
                              by = "gene")
    
    rownames(Filtered_Dataset) <- Filtered_Dataset$gene
    
    Filtered_Dataset <-
      Filtered_Dataset[, (ncol(Genes) + 1):ncol(Filtered_Dataset)]
    
    save_csv(Filtered_Dataset, "ExpressionMatrix")
  }
}

# Standardize expression data by tumor
if (!is.na(opt$groups)) {
  ## Import the cells' metadata file
  metadata <- read.csv(
    opt$metadata,
    header = TRUE,
    stringsAsFactors = FALSE,
    sep = opt$metadata_sep,
    check.names = FALSE,
    row.names = 1
  )
  
  ## To make sure that the order of the cells in the expression data file and in the metadata file are the same
  metadata <- metadata[colnames(data.normCounts), ]
  
  ## Get the tumor IDs
  TumorNames <- as.list(levels(as.factor(metadata[, opt$groups])))
  
  ## Standardize data per tumor
  StandardizedData <- lapply(TumorNames, function(tumor_index) {
    Tumor <- as.data.frame(subset(t(data.normCounts),
                                  metadata[, opt$groups] == tumor_index))
    
    data_standardized_for_one_tumor <-
      as.data.frame(t(scale(Tumor)))
    
    return(data_standardized_for_one_tumor)
  })
  
  ## Combine the individual standardized data into a single dataframe
  StandardizedData_dataframe <- do.call("cbind", StandardizedData)
  
  ## If standard deviation = 0, the standardized value = NA. Therefore, all NA are replaced by 0.
  StandardizedData_dataframe <-
    replace(StandardizedData_dataframe,
            is.na(StandardizedData_dataframe),
            0)
  
  save_csv(StandardizedData_dataframe,
           "StandardizedExpressionMatrix")
  
}

# Binarize expression data
if (opt$binarize == TRUE) {
  ## Binarize into an ON-OFF system.
  ## For each cell, detected genes were considered as ON and assigned a value of 1 regardless of their relative expression levels.
  ## Undetected genes were considered as OFF and retained their original value of 0.
  data.normCounts[data.normCounts > 0] <- 1
  
  save_csv(data.normCounts, "BinarizedExpressionMatrix")
  
}

# Extract the expression values, across all cells, of different numbers of randomly-selected genes  
if (!is.na(opt$NumberOfGenes)) {
  lapply(1:opt$Replicate, function(n_replicates) {
    RandomGenes_Dataset <-
      data.normCounts[sample(nrow(data.normCounts), opt$NumberOfGenes), ]
    
    save_csv(RandomGenes_Dataset,
             paste0("Replicate", n_replicates, "_ExpressionMatrix"))
    }
  )
}

# Select most expressed genes
if (!is.na(opt$ExpressionCutoff)) {
  ## prefix for output files
  prefix_expGenes_analysis <- paste(
    Sys.Date(),
    opt$dataset,
    paste0("TopMostExpGenes_ExpressionCutoff=", opt$ExpressionCutoff),
    sep = "_"
  ) 
  
  ## Calculate the CPM values from the log2(CPM+1) values
  data.CPM <- (2 ^ data.normCounts) - 1
  
  ## Calculate the mean CPM values for each gene
  data.CPM$Mean <- rowMeans(data.CPM)
  
  ## Calculate the log2(meanCPM) values for each gene
  data.CPM$logMeanCPM <- log2((data.CPM$Mean) + 1)
  
  ## Select genes whose mean expression is above the cutoff, and extract their expression values across cells
  MostExpressed_data.CPM <-
    data.CPM[data.CPM$logMeanCPM >= opt$ExpressionCutoff, ]
  
  ## Exclude the columns "Mean" and "logMeanCPM" from the expression matrix
  MostExpressed_data.CPM <-
    subset(MostExpressed_data.CPM, select = !(
      colnames(MostExpressed_data.CPM) %in% c("Mean", "logMeanCPM")
    ))
  
  ## Calculate the log2(CPM+1) values from the CPM values
  MostExpressed_data.logCPM <- log2((MostExpressed_data.CPM) + 1)
  
  save_csv(MostExpressed_data.logCPM,
           paste0("ExpresssionMatrix_log2CPM"),
           prefix_output = prefix_expGenes_analysis)
  
}


############################################################
#   Identify genes specifically detected in each tumor     #
############################################################

# This Rscript allows to identify the genes that are specifically detected, or not detected, in each tumor.
# Input files include the expression data and the cells' metadata file.
# Output files include the gene detection analysis results.


# Example of command (that generates output files) :
### Rscript ../../IdentifyingGenesDetectedInAsingleTumor.R --file /../_.csv --file_sep , --dataset DatasetTest --out /Desktop/ --analysis_name Test_GenesDetectedInAsingleTumor --tumor Sample.name --metadata /../../_.csv --metadata_sep ,

# Load necessary packages (install them if it's not the case)
requiredPackages <- c('optparse', 'gplots')

for (p in requiredPackages) {
  if (!require(p, character.only = TRUE)) {
    install.packages(p, repos = "https://cran.univ-paris1.fr/")
    
  }
  
  suppressMessages(invisible(library(p, character.only = TRUE)))
  
}

# Arguments
option_list <- list(
  make_option(
    "--file",
    default = NA,
    type = 'character',
    help = "Input file that contains expression values in log2(CPM+1) or counts. Columns = Observations (Cells), Rows = Variables (Genes)."
  ),
  
  make_option(
    "--file_sep",
    default = “\t”,
    type = 'character',
    help = "Column separator for the expression data file [default : '%default' ]"
  ),
  
  make_option(
    "--metadata",
    default = NA,
    type = 'character',
    help = "File that contains cells' metadata. Rows = Cells, Columns = Variables."
  ),
  
  make_option(
    "--metadata_sep",
    default = “\t”,
    type = 'character',
    help = "Column separator for the metadata file [default : '%default' ]"
  ),
  
  make_option(
    "--analysis_name",
    default = NA,
    type = 'character',
    help = "Name given to the current analysis"
  ),
  
  make_option(
    "--dataset",
    default = NA,
    type = 'character',
    help = "Details about the dataset under study that should appear in the output file names. Example = TestDataset_log2CPMvalues"
  ),
  make_option(
    "--tumor",
    default = NA,
    type = 'character',
    help = "Column name corresponding to tumor name"
  ),
  
  
  make_option(
    "--out",
    default = "~",
    type = 'character',
    help = "Path to set the working directory [default : '%default' ]"
  )
)

opt <- parse_args(OptionParser(option_list = option_list),
                  args = commandArgs(trailingOnly = TRUE))

# Define function to select genes specifically detected in a tumor
Tumorwise_GeneDetection <- function(Tumor) {
  
  ## Identify genes that are not detected in each tumor and select them
  Genes_NotDetected_SpecificallyAGivenTumor <-
    GenesDetectionAnalysis_AllTumors[GenesDetectionAnalysis_AllTumors[Tumor] == 0,]
  
  Genes_NotDetected_SpecificallyAGivenTumor <-
    data.frame(gene = rownames(Genes_NotDetected_SpecificallyAGivenTumor))
  
  write.csv(
    Genes_NotDetected_SpecificallyAGivenTumor,
    file = paste(Tumor, "GenesNotDetected.csv", sep = "_")
  )
  
  ## Identify genes that are detected in each tumor and select them
  Genes_Detected_SpecificallyAGivenTumor <-
    GenesDetectionAnalysis_AllTumors[GenesDetectionAnalysis_AllTumors[Tumor] !=
                                       0,]
  
  Genes_Detected_SpecificallyAGivenTumor <-
    data.frame(gene = rownames(Genes_Detected_SpecificallyAGivenTumor))
  
  write.csv(
    Genes_Detected_SpecificallyAGivenTumor,
    file = paste(Tumor, "GenesDetected.csv", sep = "_")
  )
  
}

# Define function to compare gene lists
comparison <- function(FileNamePattern, SuffixFileName) {
  
  ## load all csv files with a given file name pattern at once
  temp <- list.files(pattern = FileNamePattern)
  
  DataframeInterest <- make.names(gsub("*.csv", "", temp))
  
  list2env(lapply(setNames(temp, make.names(
    gsub("*.csv$", "", temp)
  )), read.csv), envir = .GlobalEnv)
  
  ## Create a list with the detected or non-detected genes in each tumor
  GeneListPerTumor <- list()
  
  for (genelist in 1:nlevels(as.factor(DataframeInterest))) {
    TumorGenes <- get(DataframeInterest[genelist])
    
    GeneListPerTumor[genelist] <-
      list(as.character(TumorGenes$gene))
    
  }
  
  names(GeneListPerTumor) <- DataframeInterest
  
  ## Plot venn diagram comparing the different lists in GeneListPerTumor
  pdf(file = paste(prefix, SuffixFileName, ".pdf"))
  
  Compare <- venn(GeneListPerTumor,
                  simplify = FALSE,
                  intersections = TRUE)
  
  dev.off()
  
  Intersection <- attr(Compare, "intersections")
  
  ## Save the comparison results in a table form (csv format file saved)
  nComparisons <- 1
  
  while (nComparisons <= length(Compare)) {
    write.csv(Intersection[nComparisons],
              file = paste(names(Intersection[nComparisons]), SuffixFileName, ".csv", sep = "_"))
    
    nComparisons <- nComparisons + 1
  }
}

# Import gene expression data file
data.normCounts <- read.table(
  opt$file,
  header = TRUE,
  stringsAsFactors = FALSE,
  sep = opt$file_sep,
  check.names = FALSE,
  row.names = 1
)

# Import cells' metadata data file
metadata <- read.csv(
  opt$metadata,
  header = TRUE,
  stringsAsFactors = FALSE,
  sep = opt$metadata_sep,
  check.names = FALSE,
  row.names = 1
)

## To make sure that the order of the cells in the expression data file and in the metadata file are the same
metadata <- metadata[colnames(data.normCounts),]

# Prefix for output files
prefix <-
  paste(Sys.Date(), opt$dataset, opt$analysis_name, sep = "_")

# Setting Working Directory
dir.create(paste(opt$out, prefix, sep = "_"))

setwd(dir = paste(opt$out, prefix, sep = "_"))

# Identifying the genes detected in each tumor
## Get the tumor names
TumorName <-
  unique(metadata[, opt$tumor])

GenesDetectionAnalysis_AllTumors <- data.frame(lapply(TumorName, function(x) {
  
  ## Extract the expression data of all cells for each tumor and put it in a list
  dataframe <- subset(t(data.normCounts), metadata[, opt$tumor] == x)
  
  ## Calculate the number of cells in which each gene is detected
  DetectedGenesbyTumors <- colSums(dataframe != 0)
  return(DetectedGenesbyTumors)
}))

colnames(GenesDetectionAnalysis_AllTumors) <- TumorName

write.csv(
  GenesDetectionAnalysis_AllTumors,
  file = paste(
    Sys.Date(), "Number of cells per tumor in which each gene is detected.csv", sep = "_"
  )
)

for (TumorIDnumber in 1:nlevels(as.factor(metadata[, opt$tumor]))) {
  # Select genes specifically detected in a tumor
  Tumorwise_GeneDetection(TumorName[TumorIDnumber])
}

# Compare genes detected or not detected in a single Tumor #
comparison("*GenesDetected.csv", "GenesDetectedComparison")

comparison("*GenesNotDetected.csv", "GenesNotDetectedComparison")


######################################################################################################################
#              Grouping analysis based on Hierarchical Clustering on Principal Components (HCPC) approach            #
######################################################################################################################

# This Rscript allows to perform the unsupervised grouping analysis using the HCPC approach.
# Input files include the cells' expression data in log2(CPM+1) values, and their metadata.
# Output files include the clustering results, a .RData file as well as 2D PCA plots.

# Example of command (that generates output files) :
# Rscript ../../GroupingAnalysis.R --file /Desktop/_.csv --file_sep , --dataset DatasetTest --out /Desktop/ --analysis_name Test_GroupingAnalysis --tumor Sample.name --tumorColor pink,green,orange,black --numberPCsToUseForClustering 10 --nClusters 12 --metadata /Desktop/_.csv --metadata_sep ,

# Load necessary packages (install them if it's not the case)
requiredPackages <- c(
  'optparse',
  'FactoMineR',
  'factoextra',
  'RColorBrewer',
  'tsne',
  'ClusterR',
  'circlize'
)

for (p in requiredPackages) {
  if (!require(p, character.only = TRUE)) {
    install.packages(p, repos = "https://cran.univ-paris1.fr/")
    
  }
  
  suppressMessages(invisible(library(p, character.only = TRUE)))
  
}

# Arguments
option_list <- list(
  make_option(
    "--file",
    default = NA,
    type = 'character',
    help = "Input file that contains expression values in log2(CPM+1). Columns = Observations (Samples, i.e. cells), Rows = Variables (Genes)."
  ),
  
  make_option(
    "--file_sep",
    default = “\t”,
    type = 'character',
    help = "Column separator for the expression data file [default : '%default' ]"
  ),
  
  make_option(
    "--metadata",
    default = NA,
    type = 'character',
    help = "File that contains cells' metadata. Rows = Cells, Columns = Variables."
  ),
  
  make_option(
    "--metadata_sep",
    default = “\t”,
    type = 'character',
    help = "Column separator for the metadata file [default : '%default' ]"
  ),
  
  make_option(
    "--analysis_name",
    default = NA,
    type = 'character',
    help = "Name given to the current analysis"
  ),
  
  make_option(
    "--dataset",
    default = NA,
    type = 'character',
    help = "Details about the dataset under study that should appear in the output file names. Example = TestDataset_log2CPMvalues"
  ),
  
  make_option(
    "--numberPCsToUseForClustering",
    default = 10,
    type = 'integer',
    help = "Number of principal components to consider for grouping analyses  [default : '%default' ]"
  ),
  
  make_option(
    "--nClusters",
    default = -1,
    type = 'integer',
    help = "Number of groups in which to gather the samples. When nClusters = 0, you have to click on the hierarchical tree plotted to decide on the number of clusters. When nClusters = -1, the optimal number of clusters is chosen. When nClusters = x, you specify that you want the samples to be grouped into x clusters.  [default : '%default' ]"
  ),
  
  make_option(
    "--tumor",
    default = NA,
    type = 'character',
    help = "Column name corresponding to tumor identity"
  ),
  
  make_option(
    "--tumorColor",
    default = NA,
    type = 'character',
    help = "Color to assign to each tumor. List of colors comma separated"
  ),
  
 make_option(
    "--tsne",
    default = FALSE,
    type = 'logical',
    help = "Whether or  not to run tSNE analysis [default : '%default' ]"
  ),
  
 make_option(
    "--out",
    default = "~",
    type = 'character',
    help = "Path to set the working directory [default : '%default' ]"
  )
)

opt <- parse_args(OptionParser(option_list = option_list),
                  args = commandArgs(trailingOnly = TRUE))

# Define function to save csv files
save_csv <- function(dataframe_to_save, OutputNameFile) {
  write.csv(dataframe_to_save,
            file = paste(prefix,
                         OutputNameFile,
                         ".csv",
                         sep = "_"))
  
}

# Define function to save multiple csv files at once
save_multiple_files = function(list_to_save, OutputNameFile) {
  i = 1
  
  while (i <= length(list_to_save)) {
    write.csv(list_to_save[i],
              file = paste(prefix,
                           OutputNameFile,
                           i,
                           ".csv",
                           sep = "_"))
    
    i = i + 1
    
  }
  
}

# Define function for 2D PCA or tSNE plots
plot_function <- function(SampleCoord, AssignBasedOn) {
  ## Assign a color to each cell on the plot
  if (AssignBasedOn == "tumor") {
    ### Get the tumor names
    SampleLegend  <- levels(as.factor(metadata[, opt$tumor]))
    
    ### Define the color palette to be used to color cells
    colorPalette  <- unlist(strsplit(opt$tumorColor, split = ","))
    
    ### Assign a color to each cell based on tumor of origin
    SampleColor  <- colorPalette[as.factor(metadata[, opt$tumor])]
    
  } else {
    ## Get the cluster names
    SampleLegend  <- levels(as.factor(metadata$Cluster))
    
    ### Define the color palette to be used to color cells
    qual_col_pals  <-
      brewer.pal.info[brewer.pal.info$category  == 'qual', ]
    
    colorPalette  <- unique(unlist(mapply(
      brewer.pal,
      qual_col_pals$maxcolors,
      rownames(qual_col_pals)
    )))
    
    ### Assign a color to each cell based on clustering results
    SampleColor <- vector() ## initiate variable
    for (cell_index in 1:length(metadata$Cluster)) {
      SampleColor[cell_index]  <-
        colorPalette[which(SampleLegend == metadata$Cluster[cell_index])]
      
    }
  }
  
  ## Define all axes to be plotted
  AxisCombinationsList <-
    lapply(1:(opt$numberPCsToUseForClustering - 1), function(xaxis) {
      PossibleXaxis = xaxis
      
      yaxisPlot = (xaxis + 1):opt$numberPCsToUseForClustering
      
      Combinations = expand.grid(PossibleXaxis, yaxisPlot)
      
    })
  
  AxisCombinations_dataframe <-
    do.call("rbind", AxisCombinationsList)
  
  ## Plot the XY graph
  lapply(1:nrow(AxisCombinations_dataframe), function(CombinationNumber) {
    xaxisPlot <- AxisCombinations_dataframe[CombinationNumber, 1]
    yaxisPlot <- AxisCombinations_dataframe[CombinationNumber, 2]
    
    ### Define the label for the x-axis
    xlabel <-
      paste("Component", xaxisPlot, "(", format(round(Vartab[xaxisPlot, 2], 2)), " %)")
    
    ### Define the label for the y-axis
    ylabel <-
      paste("Component", yaxisPlot, "(", format(round(Vartab[yaxisPlot, 2], 2)), " %)")
    
    ### XY plot
    plot(
      SampleCoord[, c(xaxisPlot, yaxisPlot)],
      type = "p",
      pch = 16,
      col = SampleColor,
      cex = 1.5,
      xlab = xlabel,
      ylab = ylabel,
      axes = TRUE
    )
    
    ### Add legend on the XY plot
    legend(
      "topleft",
      legend = SampleLegend,
      col = colorPalette,
      pch = 16,
      cex = 1.5
    )
    
    ### empty return because otherwise legend coordinates are returned
    return()
    
  })
}

# Import expression data file
data.normCounts <- read.table(
  opt$file,
  header = TRUE,
  stringsAsFactors = FALSE,
  sep = opt$file_sep,
  check.names = FALSE,
  row.names = 1
)

# Import metadata file
metadata <- read.csv(
  opt$metadata,
  header = TRUE,
  stringsAsFactors = FALSE,
  sep = opt$metadata_sep,
  check.names = FALSE,
  row.names = 1
)

metadata <- metadata[colnames(data.normCounts), ]

# Prefix for output files
prefix <-
  paste(Sys.Date(),  opt$dataset, opt$analysis_name, sep = "_")

# Setting Working Directory
dir.create(paste(opt$out, prefix, sep = "_"))

setwd(dir = paste(opt$out, prefix, sep = "_"))

# PCA
res.pca <-
  PCA(
    t(data.normCounts),
    ncp = opt$npc,
    graph = FALSE,
    scale.unit = FALSE
  )

Cells_coord_onPCA <-
  as.data.frame(res.pca$ind$coord) ## cells' coordinates on the PCA plot

save_csv(Cells_coord_onPCA, "PCA_SamplesCoordinates")

# Extracting the variance data from the PCA
Vartab <- get_eig(res.pca)

save_csv(Vartab, "PCA_VariationTable")

save_csv(res.pca$var$contrib, "PCA_VariableContribution")

# HCPC Grouping analysis
res.hcpc <-
  HCPC(res.pca, nb.clust = opt$nClusters, graph = FALSE)  ## Hierarchical Clustering On Principal Components Followed By Kmeans Clustering.

# Saving Grouping Results
save_csv(res.hcpc$desc.var$quanti.var, "QuanVarDescribingClusters")

save_multiple_files(as.list(res.hcpc$desc.var$quanti),
                    "QuanVarDescribingCluster")

save_csv(res.hcpc$desc.axes$quanti.var, "AxesDescribingClusters")

save_multiple_files(as.list(res.hcpc$desc.axes$quanti), "AxesDescribingCluster")

# Update metadata file
metadata$Cluster <-
  res.hcpc$data.clust[, (nrow(data.normCounts) + 1)]

save_csv(metadata, "MetadataWithClusterIDs")

# Calculate the number of cells per cluster
CellNumberPerCluster <- as.data.frame(table(metadata$Cluster))

colnames(CellNumberPerCluster) <- c("Cluster", "CellNumber")

save_csv(CellNumberPerCluster, "CellNumberPerCluster")

# NMI score calculation
## External validation of clustering (is the clustering by tumor?)
sink("External-validation-clusters.txt")

external_validation(as.numeric(factor(metadata[, opt$tumor])),
                    as.numeric(metadata$Cluster),
                    summary_stats = TRUE)

sink()

# Chord diagram to visually compare clustering result and tumor of origin
## Define variables
Group <- metadata$Cluster

Tumor <- metadata[, opt$tumor]

## Prepare data for chord diagram
dat_Tumor <- data.frame(Group, Tumor)

dat_Tumor <- with(dat_Tumor, table(Group, Tumor))

## Define the color palette to be used to color cells based on tumor of origin
TumorPalette  <- unlist(strsplit(opt$tumorColor, split = ","))

## Define the color palette to be used to color cells based on clustering results
qual_col_pals  <-
  brewer.pal.info[brewer.pal.info$category  == 'qual', ]

ClusterPalette  <- unique(unlist(mapply(
  brewer.pal,
  qual_col_pals$maxcolors,
  rownames(qual_col_pals)
)))

## Chord diagram
pdf(file = paste0(Sys.Date(), "Chord diagrams.pdf"))

chordDiagram(
  as.data.frame(dat_Tumor),
  transparency = 0.5,
  col = c(ClusterPalette[1:length(unique(metadata$Cluster))]),
  grid.col = c(ClusterPalette[1:length(unique(metadata$Cluster))], TumorPalette)
)

dev.off()

# PCA visualization of HCPC clustering
pdf(file = paste(prefix, "PCAplots.pdf", sep = "_"))

fviz_eig(res.pca) ## Scree Plot

fviz_pca_ind(res.pca, label = "none") ## Visualize Individuals

fviz_dend(res.hcpc, rect = TRUE) ## Plot the dendrogram with the optimal number of clusters highlighted

plot_function(Cells_coord_onPCA, "tumor")

plot_function(Cells_coord_onPCA, "cluster")

dev.off()

# tSNE visualization of HCPC clustering
if (opt$tsne == TRUE) {
  x1 <- 0 # initialize counter to 0
  
  epc <- function(x1) {
    x1 <<- x1 + 1
    
    filename <- paste(prefix,
                     "_tSNEplot",
                     x1,
                     "jpg",
                     sep = ".")
    
    cat("> Plotting TSNE to ", filename, " ")
    
    jpeg(filename, width = 2400, height = 1800)
    
    plot(
      x1,
      t = 'p',
      main = "T-SNE",
      col = "black",
      cex = 2,
      pch = 16
    )
    
    dev.off()
    
  }
  
  DistanceMatrix <-
    dist(Cells_coord_onPCA, method = "euclidean") ## Distance matrix used by HCPC function
  
  Cells_coord_onTSNE <-
    tsne(
      DistanceMatrix,
      initial_config = NULL,
      k = 10,
      initial_dims = 30,
      perplexity = 50,
      max_iter = 1000,
      min_cost = 0,
      epoch_callback = epc,
      whiten = TRUE,
      epoch = 100
    )
  
  Cells_coord_onTSNE <- as.data.frame(Cells_coord_onTSNE)
  
  rownames(Cells_coord_onTSNE) <- rownames(Cells_coord_onPCA)
  
  save_csv(Cells_coord_onTSNE, "SampleCoordinates_OnTSNEplot")
  
  pdf(file = paste(prefix,  "tSNEPlots.pdf", sep = "_"))

  plot_function(Cells_coord_onTSNE, "tumor")
  
  plot_function(Cells_coord_onTSNE, "cluster")
  
  dev.off()
  
}

save.image(file = paste0(prefix, ".RData"))


#############################################################################
#              Normalize data using scran package per metacell              #
#############################################################################

# This Rscript allows to normalize data by a size factor calculated across cells or per metacell.
# The input file is the cells' expression data in count values.
# Output files include the scran-normalized expression matrix, which can be used for grouping analyses.

# Example of command (that generates output files) :
# Rscript /Desktop/ScranNormalization.R --file /Desktop/ExpressionMatrix_Counts.csv --file_sep , --absolute_detection 3 --metacellNorm FALSE --out /Desktop/

# Load necessary packages (install them if it's not the case)
requiredPackages <- c('optparse',
                      'scran')

for (p in requiredPackages) {
  if (!require(p, character.only = TRUE)) {
    install.packages(p, repos = "https://cran.univ-paris1.fr/")
    
  }
  
  suppressMessages(invisible(library(p, character.only = TRUE)))
  
}

# Arguments
option_list <- list(
  make_option(
    "--file",
    default = NA,
    type = 'character',
    help = "Input file that contains expression values in counts. Columns = Observations (Samples, i.e. cells), Rows = Variables (Genes)."
  ),
  
  make_option(
    "--file_sep",
    default = "\t",
    type = 'character',
    help = "Column separator for the expression data file [default : '%default' ]"
  ),
  
  make_option(
    "--absolute_detection",
    default = 0,
    type = 'numeric',
    help = "Include genes with detected expression in at least \
    this number of cells [default : '%default' ]"
  ),
  
  make_option(
    "--metacellNorm",
    default = FALSE,
    type = 'logical',
    help = "Whether to calculate the size factor per metacell (if TRUE) or across all cells (if FALSE) [default : '%default' ]"
  ),
  
  make_option(
    "--clustMethod",
    default = "hclust",
    type = 'character',
    help = "The clustering method to use for grouping cells into metacells, which can be either hclust or igraph [default : '%default' ]"
  ),
  
  make_option(
    "--out",
    default = "~",
    type = 'character',
    help = "Path to set the working directory [default : '%default' ]"
  )
  )

opt <- parse_args(OptionParser(option_list = option_list),
                  args = commandArgs(trailingOnly = TRUE))

# Import gene expression data file
data.counts <- read.table(
  opt$file,
  header = TRUE,
  stringsAsFactors = FALSE,
  sep = opt$file_sep,
  check.names = FALSE,
  row.names = 1
)

# Remove low detected genes
kept_genes <- rowSums(data.counts != 0) >= opt$absolute_detection

# Filter matrix
data.counts <- data.counts[kept_genes, ]

# Construct a SingleCellExperiment object to store all data
sce <- SingleCellExperiment(list(counts = as.matrix(data.counts)))

# Determine whether size factor should be calculated per metacell or per cell
if (opt$metacellNorm == TRUE) {
  
  ## Cluster cells to create metacells (optional but recommended)
  clusters <-
    quickCluster(sce, min.size = 100, method = opt$clustMethod)
  
  ## Sum factors
  sce <- computeSumFactors(sce, cluster = clusters)
  
  ## To be added to the output file name
  outputFileName <-
    paste0("larger.logcounts_scran_", opt$clustMethod)
  
} else {
  ## Sum factors
  sce <- computeSumFactors(sce)
  
  ## To be added to the output file name
  outputFileName <- "logcounts_scran"
  
}

# Normalize data
sce <- scater::normalize(sce)

# Create table and save it in file
logcounts <-
  data.frame(genes = rownames(sce),
             logcounts(sce),
             check.names = FALSE)

write.table(
  logcounts,
  paste0(opt$out, outputFileName, ".tsv"),
  col.names = TRUE,
  row.names = FALSE,
  quote = FALSE,
  sep = "\t"
)


###################################################################
#              Identifying housekeeping genes (HKG)               #
###################################################################

# This Rscript allows to identify a group of genes that we designated as housekeeping genes (HKG).
    ## We defined HKG according to the following criteria: genes detected in most cells, with relatively constant expression across cells and whose expressions auto-correlate. 
# Input files include the expression data in log2(CPM+1) and the cells' metadata file.
# Output files include the gene clustering results and the identity of the HKG defined.

# Example of command (that generates output files) :
# Rscript ../../IdentifyingHKG.R --file /Desktop/_.csv --file_sep , --dataset DatasetTest --out /Desktop/ --analysis_name Test_IdentifyHKG --corrMethod pearson --clustMethod ward.D2 --dendroHeight 1.2 --percentDetection 90 --metadata /Desktop/_.csv --metadata_sep ,

# Load necessary packages (install them if it's not the case)
requiredPackages <- c('optparse',
                     'psych',
                     'ape')

for (p in requiredPackages) {
  if (!require(p, character.only = TRUE)) {
    install.packages(p, repos = "https://cran.univ-paris1.fr/")
    
  }
  
  suppressMessages(invisible(library(p, character.only = TRUE)))
  
}

# Arguments
option_list <- list(
  make_option(
    "--file",
    default = NA,
    type = 'character',
    help = "Input file that contains expression values in log2(CPM+1). Columns = Observations (Samples, i.e. cells), Rows = Variables (Genes)."
  ),
  
  make_option(
    "--file_sep",
    default = “\t”,
    type = 'character',
    help = "Column separator for the expression data file [default : '%default' ]"
  ),
  
  make_option(
    "--analysis_name",
    default = NA,
    type = 'character',
    help = "Name given to the current analysis"
  ),
  
  make_option(
    "--dataset",
    default = NA,
    type = 'character',
    help = "Details about the dataset under study that should appear in the output file names. Example = TestDataset_log2CPMvalues"
  ),
  
  make_option(
    "--corrMethod",
    default = "pearson",
    type = 'character',
    help = "Method to use for the correlation analysis between genes [default : '%default' ]"
  ),
  
  make_option(
   "--clustMethod",
    default = "ward.D2",
    type = 'character',
    help = "Method to use for the clustering analysis of genes [default : '%default' ]"
  ),
  
  make_option(
    "--dendroHeight",
    default = 1,
    type = 'double',
    help = "Height at which to cut the dendrogram [default : '%default' ]"
  ),
  
  make_option(
    "--percentDetection",
    default = 90,
    type = 'double',
    help = "Accepted percentage detection for HKG [default : '%default' ]"
  ),
  
  make_option(
    "--out",
    default = "~",
    type = 'character',
    help = "Path to set the working directory [default : '%default' ]"
  )
)

opt <- parse_args(OptionParser(option_list = option_list),
                 args = commandArgs(trailingOnly = TRUE))

# Define function to save csv files
save_csv <- function(dataframe_to_save, OutputNameFile) {
  write.csv(dataframe_to_save,
            file = paste(prefix,
                         OutputNameFile,
                         ".csv",
                         sep = "_"))
}

# Import gene expression data file
data.normCounts <- read.table(
  opt$file,
  header = TRUE,
  stringsAsFactors = FALSE,
  sep = opt$file_sep,
  check.names = FALSE,
  row.names = 1
)

# Prefix for output files
prefix <- paste(Sys.Date(),  opt$dataset, opt$analysis_name, sep = "_")

# Setting Working Directory
dir.create(paste(opt$out, prefix, sep = "_"))

setwd(dir = paste(opt$out, prefix, sep = "_"))

# Create a gene metadata file
GeneMetadata <- data.frame(
  Min = apply(data.normCounts, 1, min), 
  Median = apply(data.normCounts, 1, median), 
  Mean = apply(data.normCounts, 1, mean), 
  SD = apply(data.normCounts, 1, sd), 
  Var = apply(data.normCounts, 1, var),
  Max = apply(data.normCounts, 1, max)
)  

GeneMetadata$Coeff_Var <- (GeneMetadata$SD/ GeneMetadata$Mean)*100 ## Coefficient of variation

GeneMetadata$NonDetection <- apply(data.normCounts, 1, function(x) sum(x ==0))  ## Number of cells in which the gene is not detected

GeneMetadata$Detection <- ncol(data.normCounts) - GeneMetadata$NonDetection  ## Number of cells in which the gene is detected

GeneMetadata$Percentage_NonDetection <- (GeneMetadata$NonDetection / ncol(data.normCounts)) *100  ## Percentage of cells in which the gene is not detected

GeneMetadata$Percentage_Detection <- 100 - GeneMetadata$Percentage_NonDetection  ## Percentage of cells in which the gene is detected

save_csv(GeneMetadata, "DescriptiveStatistics_Genes")

GeneMetadata$gene <- rownames(GeneMetadata)

# Dissimilarity matrix of genes
corr <- cor(as.data.frame(t(data.normCounts)), method= opt$corrMethod)

DissimilarityMatrix <- as.dist(1-corr)

# Hierarchical clustering of genes
res.hc <- hclust(DissimilarityMatrix, method = opt$clustMethod)

pdf(file = paste0(prefix, "Dendrogram of Genes.pdf"))  ## Plot the obtained dendrogram

plot(res.hc, cex = 0.6, hang = -1)

dev.off()

# Divide the hierarchical tree into groups by cutting at h
## h is first set to the default value (=1).  Once the hierarchical tree is generated, we look at the hierarchical tree and decide at which height to cut it.
CutTree <- cutree(res.hc, h=opt$dendroHeight)

NumberGenesPerCluster <- as.data.frame(table(CutTree))

save_csv(NumberGenesPerCluster, "Number of genes per cluster")

GeneClusters <- data.frame(Cluster = CutTree, gene = rownames(GeneClusters))

save_csv(GeneClusters, "Gene Clusters")

pdf(file = paste0(Sys.Date(), prefix, "Dendrogram of Genes_h=", opt$dendroHeight, ".pdf")) 

plot(res.hc, cex = 0.6, hang = -1)

rect.hclust(res.hc, h=opt$dendroHeight)

dev.off()

# Update the gene metadata file
GeneMetadata <- merge(x= GeneClusters, y=GeneMetadata,by = "gene")

rownames(GeneMetadata) <- GeneMetadata$gene

save_csv(GeneMetadata, "GeneMetadata")

# Calculate the mean coefficient of variation per gene group
GeneGroups <- unique(GeneMetadata$Cluster) # a vector for unique group numbers

Variation <- as.data.frame(GeneMetadata$Coeff_Var)

rownames(Variation) <- rownames(GeneMetadata)

ClusterGenes <- lapply(GeneGroups, function(x) subset(Variation, GeneMetadata$Cluster==x))

MeanVariationPerGeneGroup <- as.data.frame(lapply(ClusterGenes, colMeans(x)))

colnames(MeanVariationPerGeneGroup) <- GeneGroups

rownames(MeanVariationPerGeneGroup) <- "AverageCoeffVariation"

MeanVariationPerGeneGroup <- as.data.frame(t(MeanVariationPerGeneGroup))

MeanVariationPerGeneGroup$Cluster <- rownames(MeanVariationPerGeneGroup)

MeanVariationPerGeneGroup  <- MeanVariationPerGeneGroup[order(MeanVariationPerGeneGroup$Cluster),] 

save_csv(MeanVariationPerGeneGroup, "MeanVariationPerGeneCluster")

## Gene group analysis
cutoff <- MeanVariationPerGeneGroup[MeanVariationPerGeneGroup == min(MeanVariationPerGeneGroup$AverageCoeffVariation),2]

CandidateHKGgroup <- subset(GeneMetadata, GeneMetadata$Cluster==cutoff)

print(range(CandidateHKGgroup$Percentage_Detection))

print(range(CandidateHKGgroup$Coeff_Var))

save_csv(CandidateHKGgroup, paste0("CandidateHKGgroup", cutoff))

CandidateHKGgroup_percentZerosSelection <- subset(CandidateHKGgroup, CandidateHKGgroup$Percentage_Detection >= opt$percentDetection)

CandidateHKGgroup_percentZerosSelection <-  as.data.frame(rownames(CandidateHKGgroup_percentZerosSelection))

colnames(CandidateHKGgroup_percentZerosSelection) <- "gene"

save_csv(CandidateHKGgroup_percentZerosSelection, paste0("CorrGenes_LeastVar_DetectedIn", opt$percentDetection, "percentCells"))

save.image(file = paste0(prefix, ".RData"))


###############################################
#              Define Metacells               #
###############################################

# This Rscript allows to define small groups of cells with a minimum of 3 cells and a maximum of 65, designated here as metacells.
# Input files include the expression data in log2(CPM+1) and the cells' metadata file.
# Output files include the clustering results as well as a .Rdata file.

# Example of command (that generates output files) :
# Rscript ../../DefiningMetacells.R --file /Desktop/_.csv --file_sep , --dataset DatasetTest --out /Desktop/ --analysis_name Test_IdentifyMetacells --corrMethod pearson --clustMethod ward.D2 --tumor Sample.name --tumorColor pink,green,orange,black --metadata /Desktop/_.csv --metadata_sep ,

# Load necessary packages (install them if it's not the case)
requiredPackages <- c('optparse',
                     'ape')

for (p in requiredPackages) {
  if (!require(p, character.only = TRUE)) {
    install.packages(p, repos = "https://cran.univ-paris1.fr/")
    
  }
  
  suppressMessages(invisible(library(p, character.only = TRUE)))
  
}

# Arguments
option_list <- list(
  make_option(
    "--file",
    default = NA,
    type = 'character',
    help = "Input file that contains expression values in log2(CPM+1). Columns = Observations (Samples, i.e. cells), Rows = Variables (Genes)."
  ),
  
  make_option(
    "--file_sep",
    default = “\t”,
    type = 'character',
    help = "Column separator for the expression data file [default : '%default' ]"
  ),
  
  make_option(
    "--metadata",
    default = NA,
    type = 'character',
    help = "File that contains cells' metadata. Rows = Cells, Columns = Variables."
  ),
  
  make_option(
    "--metadata_sep",
    default = “\t”,
    type = 'character',
    help = "Column separator for the metadata file [default : '%default' ]"
  ),
  
  make_option(
    "--analysis_name",
    default = NA,
    type = 'character',
    help = "Name given to the current analysis"
  ),
  
  make_option(
    "--dataset",
    default = NA,
    type = 'character',
    help = "Details about the dataset under study that should appear in the output file names. Example = TestDataset_log2CPMvalues"
  ),
  
  make_option(
    "--corrMethod",
    default = "pearson",
    type = 'character',
    help = "Method to use for the correlation analysis between cells [default : '%default' ]"
  ),

  make_option(
    "--clustMethod",
    default = "ward.D2",
    type = 'character',
    help = "Method to use for the clustering analysis of cells [default : '%default' ]"
  ),

  make_option(
    "--tumor",
    default = NA,
    type = 'character',
    help = "Column name corresponding to tumor identity"
  ),
  
  make_option(
    "--tumorColor",
    default = NA,
    type = 'character',
    help = "Color to assign to each tumor. List of colors comma separated [default : '%default' ]"
  ),
  
  make_option(
    "--out",
    default = "~",
    type = 'character',
    help = "Path to set the working directory [default : '%default' ]"
  )
)

opt <- parse_args(OptionParser(option_list = option_list),
                 args = commandArgs(trailingOnly = TRUE))

# Define function to save csv files
save_csv <- function(dataframe_to_save, OutputNameFile) {
  write.csv(dataframe_to_save,
            file = paste(prefix,
                         OutputNameFile,
                         ".csv",
                         sep = "_"))
  
}

# Define function to cut the hierarchical tree at specific heights h
CutDendro <- function(Input, dendroHeight){
  CutTree <- cutree(res.hc, h=dendroHeight)
  Clusters <- data.frame(CutTree)
  Clusters$cell <- rownames(Clusters)
  NumberCellsPerCluster <- data.frame(table(CutTree))
  save_csv(Clusters, paste0("Cell Clusters_h=",dendroHeight))
  save_csv(NumberCellsPerCluster, paste0("Cell Clusters(frequency)_h=", dendroHeight, "A"))
}

# Import expression data file
data.normCounts <- read.table(
  opt$file,
  header = TRUE,
  stringsAsFactors = FALSE,
  sep = opt$file_sep,
  check.names = FALSE,
  row.names = 1
) ## Columns = Observations (Samples), Rows = Variables (Genes)

# Import metadata file
metadata <- read.csv(
  opt$metadata,
  header = TRUE,
  stringsAsFactors = FALSE,
  sep = opt$metadata_sep,
  check.names = FALSE,
  row.names = 1
) ## Rows = Observations (Samples), Columns = Variables

metadata <- metadata[colnames(data.normCounts),]

# Prefix for output files
prefix <- paste(Sys.Date(),  opt$dataset, opt$analysis_name, sep = "_")

# Setting Working Directory
dir.create(paste(opt$out, prefix, sep = "_"))

setwd(dir = paste(opt$out, prefix, sep = "_"))

# Correlation matrix between single cells
corr <- cor(data.normCounts, method= opt$corrMethod)

# Dissimilarity matrix of single cells based on correlation analysis
DissimilarityMatrix <- as.dist(1-corr)

# Hierarchical clustering of single cells
res.hc <- hclust(DissimilarityMatrix, method = opt$clustMethod)  

colorPalette  <- unlist(strsplit(opt$tumorColor, split = ","))

pdf(file = paste0(prefix, "Dendrogram of Cells.pdf"))  ## Plot the obtained dendrogram

plot(res.hc, cex = 0.2, hang = -1)

plot(as.phylo(res.hc), type = "fan", tip.color = colorPalette[as.factor(metadata[, opt$tumor])], label.offset = 0.0, cex = 0.2)

legend("topleft", legend=levels(as.factor(metadata[, opt$tumor])), cex= 0.75, col=colorPalette, pch=16)

dev.off()

# Cut the hierarchical tree at specific heights based on dendrogram (to have groups of cells with min 3 cells and max 65 cells)
CutDendro(res.hc, 1.1)
CutDendro(res.hc, 1)
CutDendro(res.hc, 0.9)
CutDendro(res.hc, 0.8)
CutDendro(res.hc, 0.7)

save.image(file = paste0(prefix, ".RData"))

## Note that to be able to obtain groups of min 3 and max 65 cells, the clustering results were analyzed on Excel.
### If at height h, too big groups (>65 cells) were obtained, these groups were split by determining the subdivisions at height h-0.1.
### In contrast, if at height h, too small groups (<3 cells) were obtained, these groups were merged by determining to which cell group these cells belong at height h+0.1.


#######################################################################################################
#              Normalize data by the expression of housekeeping genes (HKG) per metacell              #
#######################################################################################################

# This Rscript allows to normalize data by the expression of housekeeping genes (HKG).
# Input files include the cells' expression data in log2(CPM+1) values, and their metadata.
# Output files include the normalized expression matrices in log2(CPM+1), which can be used for grouping analyses.

# Example of command (that generates output files) :
# Rscript ../../DataNormalizationByHKG.R --file /Desktop/_.csv --file_sep , --dataset DatasetTest --out /Desktop/ --analysis_name Test_NormalizeByHKGPerMetacell --NormalizationGroup Cluster --HKG /Desktop/_.csv --HKG_sep , --metadata /Desktop/_.csv --metadata_sep ,

# Load necessary packages (install them if it's not the case)
requiredPackages <- c('optparse',
                     'psych')

for (p in requiredPackages) {
  if (!require(p, character.only = TRUE)) {
    install.packages(p, repos = "https://cran.univ-paris1.fr/")
    
  }
  
  suppressMessages(invisible(library(p, character.only = TRUE)))
  
}

# Arguments
option_list <- list(
  make_option(
    "--file",
    default = NA,
    type = 'character',
    help = "Input file that contains expression values in log2(CPM+1). Columns = Observations (Samples, i.e. cells), Rows = Variables (Genes)."
  ),
  
  make_option(
    "--file_sep",
    default = “\t”,
    type = 'character',
    help = "Column separator for the expression data file [default : '%default' ]"
  ),
  
  make_option(
    "--metadata",
    default = NA,
    type = 'character',
    help = "File that contains cells' metadata. Rows = Cells, Columns = Variables. Cluster is the column name indicating to which metacell each cell belongs"
  ),
  
  make_option(
    "--metadata_sep",
    default = “\t”,
    type = 'character',
    help = "Column separator for the metadata file [default : '%default' ]"
  ),
  
  make_option(
    "--analysis_name",
    default = NA,
    type = 'character',
    help = "Name given to the current analysis"
  ),
  
  make_option(
    "--dataset",
    default = NA,
    type = 'character',
    help = "Details about the dataset under study that should appear in the output file names. Example = TestDataset_log2CPMvalues"
  ),
  
  make_option(
    "--NormalizationGroup",
    default = NA,
    type = 'character',
    help = "Group by which the data should be normalized"
  ),
  
    make_option(
    "--HKG",
    default = NA,
    type = 'character',
    help = "File containing the list of housekeeping genes. All genes in 1 column with gene as column names. One gene per row."
  ),
  
  make_option(
    "--HKG_sep",
    default = “\t”,
    type = 'character',
    help = "Column separator for HKG file [default : '%default' ]"
  ),
  
  make_option(
    "--out",
    default = "~",
    type = 'character',
    help = "Path to set the working directory [default : '%default' ]"
  )
)

opt <- parse_args(OptionParser(option_list = option_list),
                 args = commandArgs(trailingOnly = TRUE))

# Define function to save csv files
save_csv <- function(dataframe_to_save, OutputNameFile) {
  write.csv(dataframe_to_save,
            file = paste(prefix,
                         OutputNameFile,
                         ".csv",
                         sep = "_"))
  
}

# Define function to normalize gene expression values
NormByHKG_apply <- function(x) {
    apply(x, 2, function(y) (y / metadata[i, "NormalizingFactor"]))
  }


# Import gene expression data file
data.normCounts <- read.table(
  opt$file,
  header = TRUE,
  stringsAsFactors = FALSE,
  sep = opt$file_sep,
  check.names = FALSE,
  row.names = 1
) 

# Import metadata file
metadata <- read.csv(
  opt$metadata,
  header = TRUE,
  stringsAsFactors = FALSE,
  sep = opt$metadata_sep,
  check.names = FALSE,
  row.names = 1
)

metadata <- metadata[colnames(data.normCounts), ]

# Import housekeeping gene (HKG) file
Genes <- read.csv(
  opt$HKG,
  header = TRUE,
  stringsAsFactors = FALSE,
  sep = opt$HKG_sep,
  check.names = FALSE,
  row.names = 1
) 

colnames(Genes) <- "gene"

# Prefix for output files
prefix <- paste(Sys.Date(),  opt$dataset, opt$analysis_name, sep = "_")

# Setting Working Directory
dir.create(paste(opt$out, prefix, sep = "_"))

setwd(dir = paste(opt$out, prefix, sep = "_"))

# Extract the expression values of the HKG across all cells
HKG_ExpressionData <- subset(data.normCounts, rownames(data.normCounts) %in% Genes$gene)

save_csv(HKG_ExpressionData, "HKG_ExpressionMatrix_log2(CPM+1)")

# Calculate the arithmetic mean expression of HKG for each metacell
metacells <- unique(metadata[,opt$NormalizationGroup]) # a vector for unique group numbers

CellsPerMetacell <- lapply(metacells, function(x)
  subset(t(HKG_ExpressionData), metadata[,opt$NormalizationGroup] == x))

MeanHKG_perMetacell <-  data.frame(lapply(CellsPerMetacell, function(x)
  colMeans(x)))

colnames(MeanHKG_perMetacell) <- metacells

# Calculate the geometric mean gene expression for each metacell
  ## Geometric mean = Normalizing factor
NormalizingFactorPerMetacell <- data.frame(geometric.mean(MeanHKG_perMetacell))

colnames(NormalizingFactorPerMetacell) <- "NormalizingFactor"

NormalizingFactorPerMetacell$metacell <- rownames(NormalizingFactorPerMetacell)

save_csv(NormalizingFactorPerMetacell, "HKGGeomMeanPerMetacell")

# Are the HKG detected in all metacells?
MeanHKG_perMetacell$N_zeros <- apply(MeanHKG_perMetacell, 1, function(x)
  sum(x == 0))

save_csv(MeanHKG_perMetacell, "HKGMetadata")

# Assign a normalizing factor to each cell depending on which metacell it belongs to
metadata$NormalizingFactor <- metadata[,opt$NormalizationGroup]

for (i in 1:nlevels(as.factor(metadata[,opt$NormalizationGroup]))) {
  metadata$NormalizingFactor[metadata$NormalizingFactor == i] <- NormalizingFactorPerMetacell[i, 1]
}

metadata <- metadata[colnames(data.normCounts), ]

save_csv(metadata, "MetadataWithNormalizationFactor")

# Normalize each gene expression by the calculated normalisation factor
data.normCounts_inv <- as.data.frame(t(data.normCounts))

HKGnormalized_data.normCounts <- data.frame(matrix(, nrow = nrow(data.normCounts_inv), ncol = ncol(data.normCounts_inv)))

for (cell in 1:nrow(data.normCounts_inv)) {
  HKGnormalized_data.normCounts[cell, ] <- NormByHKG_apply(data.normCounts_inv[cell, ])
}

colnames(HKGnormalized_data.normCounts) <- colnames(data.normCounts_inv)

rownames(HKGnormalized_data.normCounts) <- rownames(data.normCounts_inv)

HKGnormalized_data.normCounts <- as.data.frame(t(HKGnormalized_data.normCounts))

save_csv(HKGnormalized_data.normCounts, "HKGnormalizedExpressionMatrix")

save.image(file = paste0(prefix, ".RData"))
