# Supplementary material for: Capture at the single cell level of metabolic modules distinguishing aggressive and indolent glioblastoma cells
Source: Acta Neuropathol Commun. 2019 Oct 16;7:155. doi: 10.1186/s40478-019-0819-y (PMC6796454; doi:10.1186/s40478-019-0819-y)
Supplement: Supplementary file 8 — Additional file 8: R scripts used for signature-based analytical workflow. [file 40478_2019_819_MOESM8_ESM.txt]

# Signature-based analysis

Here is the method used to explore glioblastoma heterogeneity. The aim is to separate cells based on a tumorigenic score (determined by previous analyses) to be able to find functional states shared among patients. 

### Data

To test this method, we used a scRNAseq dataset from Darmanis analysis ( [article](https://doi.org/10.1016/j.celrep.2017.10.030) ). 

### Steps

- Filter cells : 
    - Filter out cells based on :
        - library size
        - number of detected genes in the cells
Generate Fig. S1A and S1B
- Transform the raw counts matrix in log2(CPM+1)
- Gene filtering :
    - Filter out genes that aren't detected in at least 3% of the remaining cells
- Calculation of a Tumorigenic score :
    - Retrieve genes of interest in the log2(CPM+1) filtered matrix
    - Remove genes that are poorly expressed (default : 20% of detection)
    - Score = Geometric mean of the retained genes
    - Separate cells in two groups with signature scores : 
        - lower or higher than the signature score mean (for single cell data), respectively
        - lower than the first quartile and higher than the third quartile (for bulk tumor sample), respectively
Generated Fig 3A (left panel), 3C and S3
- Differential analysis :
    - Mann Whitney test between low/high groups
    - Benjamini Hochberg correction : FDR = 0.01
- Correlation analysis :
    - Retrieve significantly differentially expressed genes (all genes with a Benjamini-Hotchberg adjusted p-values < FDR)
    - Pearson Correlation between tumorigenic score and gene expression across all cells
    - Additional output : Pearson correlation between gene expressions across all cells
   


#####################
#   Filter cells    #
#####################

# First step of the signature-based workflow
# Using cutoff based on number of transcripts and 
# number of detected genes to remove low quality cells


# Example of command (that generates output files) :
# Rscript filter_cells.R -f <input> --sep "/t" --absolute_genes 1700 --absolute_counts 90000 --pdfplot <plotfile.pdf>  --output <filtered_cells.tsv> --output_metada <filtered_metadata.tsv>

# load packages that are provided in the conda env
options( show.error.messages=F,
         error = function () { cat( geterrmessage(), file=stderr() ); q( "no", 1, F ) } )
loc <- Sys.setlocale("LC_MESSAGES", "en_US.UTF-8")
warnings()
library(optparse)
library(ggplot2)

# Arguments
option_list = list(
  make_option(c("-f", "--file"), default=NA, type='character',
              help="Input file that contains values to filter : Rows = genes and Columns = Samples"),
  make_option("--sep", default="\t", type='character',
              help="File column separator [default : '%default' ]"),
  make_option("--percentile_genes", default=0, type='integer',
              help="nth Percentile of the number of genes detected by a cell distribution [default : '%default' ]"),
  make_option("--percentile_counts", default=0, type='integer',
              help="nth Percentile of the total counts per cell distribution [default : '%default' ]"),
  make_option("--absolute_genes", default=0, type='integer',
              help="Remove cells that didn't express at least this number of genes [default : '%default' ]"),
  make_option("--absolute_counts", default=0, type='integer',
              help="Number of transcript threshold for cell filtering [default : '%default' ]"),
  make_option("--manage_cutoffs", default="intersect", type='character',
              help="combine or intersect cutoffs for filtering"),
  make_option("--pdfplot", type = 'character',
              default = "plotfile.pdf",
              help="Path to pdf file of the plots"),
  make_option("--output", type = 'character',
              default = "filtered_cells.tsv",
              help="Path to tsv file of filtered cell data"),
  make_option("--output_metada", type = 'character',
              default = "filtered_metadata.tsv",
              help="Path to tsv file of filtered cell metadata")
)
opt = parse_args(OptionParser(option_list=option_list), args = commandArgs(trailingOnly = TRUE))
if (opt$sep == "tab") {opt$sep = "\t"}
if (opt$sep == "comma") {opt$sep = ","}
if (opt$sep == "space") {opt$sep = " "}


# check consistency of filtering options
if ((opt$percentile_counts > 0) & (opt$absolute_counts > 0)) {
  opt$percentile_counts = 0 } # since input parameters are not consistent (one or either method, not both), no filtering
# if ((opt$percentile_counts == 0) & (opt$absolute_counts == 0)) {
#   opt$percentile_counts = 0 } # since input parameters are not consistent (one or either method, not both), no filtering
if ((opt$percentile_genes > 0) & (opt$absolute_genes > 0)) {
  opt$percentile_genes = 0 } # since input parameters are not consistent (one or either method, not both), no filtering
# if ((opt$percentile_genes == 0) & (opt$absolute_genes == 0)) {
#   opt$percentile_genes = 100 } # since input parameters are not consistent (one or either method, not both), no filtering

# Import datasets
data.counts <- read.table(
  opt$file,
  header = TRUE,
  stringsAsFactors = F,
  sep = opt$sep,
  check.names = FALSE,
  row.names = 1
)

QC_metrics <-
  data.frame(cell_id = colnames(data.counts),
             nGenes = colSums(data.counts != 0),    # nGenes : Number of detected genes for each cell
             total_counts = colSums(data.counts),  # total_counts : Total counts per cell
             stringsAsFactors = F)

plot_hist <- function(mydata, variable, title, cutoff){
  mybinwidth = round(max(mydata[, variable]) * 5 / 100)
  mylabel = paste0("cutoff= ", cutoff)
  hist_plot <- qplot(
    mydata[, variable],
    main = title,
    xlab = variable,
    geom="histogram",
    binwidth = mybinwidth,
    col = I("white")) +
    geom_vline(xintercept = cutoff) +
    annotate(geom="text",
             x=cutoff + mybinwidth, y=1,
             label=mylabel, color="white")
  plot(hist_plot)
}

# returns the highest value such as the sum of the ordered values including this highest value
# is lower (below) than the percentile threshold (n)
percentile_cutoff <- function(n, qcmetrics, variable, plot_title, ...){
  p = n / 100
  percentile_threshold = quantile(qcmetrics[, variable], p)[[1]]
  plot_hist(qcmetrics,
            variable,
            plot_title,
            percentile_threshold)
  return(percentile_threshold)
}

pdf(file = opt$pdfplot)

# Determine thresholds based on percentile

if (opt$percentile_counts > 0) {
  counts_threshold <- percentile_cutoff(
    opt$percentile_counts,
    QC_metrics,
    "total_counts",
    "Histogram of Aligned read counts per cell"
  )} else {
    counts_threshold <- opt$absolute_counts
    plot_hist(QC_metrics,
              variable = "total_counts",
              title = "Histogram of Total counts per cell",
              cutoff = counts_threshold)
  }

if (opt$percentile_genes > 0) {
  
  genes_threshold <- percentile_cutoff(
    opt$percentile_genes,
    QC_metrics,
    "nGenes",
    "Histogram of Number of detected genes per cell"
  )} else {
    genes_threshold <- opt$absolute_genes
    plot_hist(QC_metrics,
              variable = "nGenes",
              title = "Histogram of Number of detected genes per cell",         
              cutoff = genes_threshold)
  }

# Filter out rows below thresholds (genes and read counts)
if (opt$manage_cutoffs == 'union'){
  QC_metrics$filtered <- (QC_metrics$nGenes < genes_threshold) | (QC_metrics$total_counts < counts_threshold)
} else {
  QC_metrics$filtered <- (QC_metrics$nGenes < genes_threshold) & (QC_metrics$total_counts < counts_threshold)
}

## Plot the results

# Determine title from the parameter logics
if (opt$percentile_counts > 0){
  part_one = paste0("Cells with aligned reads counts below the ",
                    opt$percentile_counts,
                    "th percentile of aligned read counts")} else {
                      part_one = paste0("Cells with aligned read counts below ",
                                        opt$absolute_counts)
                    }

if(opt$percentile_genes > 0){
  part_two = paste0("with number of detected genes below the ",
                    opt$percentile_genes,
                    "th percentile of detected gene counts")} else {
                      part_two = paste0("with number of detected genes below ",
                                        opt$absolute_genes)
                    }
if (opt$manage_cutoffs == "intersect") {
  conjunction = " and\n" } else {
    conjunction = " or\n"
  }

# plot with ggplot2
ggplot(QC_metrics, aes(nGenes, total_counts, colour = filtered)) +
  geom_point() + scale_y_log10() +
  scale_colour_discrete(name  = "",
                        breaks= c(FALSE, TRUE),
                        labels= c(paste0("Not filtered (", table(QC_metrics$filtered)[1], " cells)"), 
                                  paste0("Filtered (", table(QC_metrics$filtered)[2], " cells)"))) +
  xlab("Detected genes per cell") + ylab("Aligned reads per cell (log10 scale)") +
  geom_vline(xintercept = genes_threshold) + geom_hline(yintercept = counts_threshold) +
  ggtitle( paste0(part_one, conjunction, part_two, "\nwere filtered out")) +
  theme(plot.title = element_text(size = 8, face = "bold"))

dev.off()

# Retrieve identifier of kept cells
kept.cells <- QC_metrics$cell_id[!QC_metrics$filtered]

data.counts <- data.frame(Genes=rownames(data.counts[,kept.cells]), data.counts[,kept.cells], check.names = FALSE)

# Save filtered cells 
write.table(
  data.counts,
  opt$output,
  sep = "\t",
  quote = F,
  col.names = T,
  row.names = F
)

# Add QC metrics of filtered cells to a metadata file
metadata <- QC_metrics[kept.cells,]

# Save the metadata (QC metrics) file
write.table(
  metadata,
  opt$output_metada,
  sep = "\t",
  quote = F,
  col.names = T,
  row.names = F
)


#########################
#      log2(CPM +1)     #
#     transformation    #
#########################

# Second step of the signature-based workflow
# Transform raw counts into log2(CPM +1)

# Example of command
# Rscript 2-log2CPM1p.R -d ../1-filter_cells/filterCells.tsv -o log2CPM1p.tsv

# Load necessary packages (install them if it's not the case)
requiredPackages = c('optparse')
for (p in requiredPackages) {
  if (!require(p, character.only = TRUE, quietly = T)) {
    install.packages(p)
  }
  suppressPackageStartupMessages(suppressMessages(library(p, character.only = TRUE)))
}


#Arguments
option_list = list(
  make_option(
    c("-d", "--data"),
    default = NA,
    type = 'character',
    help = "Input file that contains count values to transform : Rows = genes and Columns = Samples"
  ),
  make_option(
    c("-s", "--sep"),
    default = '\t',
    type = 'character',
    help = "File separator [default : '%default' ]"
  ),
  make_option(
    c("-c", "--colnames"),
    default = TRUE,
    type = 'logical',
    help = "Consider first line as header ? [default : '%default' ]"
  ),
  make_option(
    c("-o", "--out"),
    default = "res.tab",
    type = 'character',
    help = "Output name [default : '%default' ]"
  )
)


opt = parse_args(OptionParser(option_list = option_list),
                 args = commandArgs(trailingOnly = TRUE))

if (opt$data == "" & !(opt$help)) {
  stop("At least one argument must be supplied (count data).\n",
       call. = FALSE)
}

#Open files
data.counts <- read.table(
  opt$data,
  h = opt$colnames,
  row.names = 1,
  sep = opt$sep,
  check.names = F
)

#Raw counts to CPM
cpm <- t(t(data.counts) / colSums(data.counts)) * 1000000
#CPM to log2(CPM +1)
log2cpm1p <- log2(cpm +1)

#Save file
write.table(
  log2cpm1p,
  paste(opt$out),
  col.names = opt$colnames,
  row.names = T,
  quote = F,
  sep = "\t"
)


#########################
#      filter genes     #
#########################

# Third step of the signature-based workflow
# Filter low expressed genes

# Example of command (used for generate output file) :
# Rscript 3-filter_genes.R -f ../log2CPM1p.tsv -o filterGenes.tsv --absolute_detection 3

# load packages that are provided in the conda env
options( show.error.messages=F,
         error = function () { cat( geterrmessage(), file=stderr() ); q( "no", 1, F ) } )
loc <- Sys.setlocale("LC_MESSAGES", "en_US.UTF-8")
library(optparse)

# Arguments
option_list = list(
  make_option(
    c("-f", "--input"),
    default = NA,
    type = 'character',
    help = "Input file that contains expression values to filter : Rows = genes and Columns = Samples"
  ),
  make_option(
    c("-s", "--sep"),
    default = '\t',
    type = 'character',
    help = "File separator [default : '%default' ]"
  ),
  make_option(
    c("-c", "--colnames"),
    default = TRUE,
    type = 'logical',
    help = "first line is a header [default : '%default' ]"
  ),
  make_option(
    "--percentile_detection",
    default = 0,
    type = 'numeric',
    help = "Include genes with detected expression in at least \
    this fraction of cells [default : '%default' ]"
  ),
  make_option(
    "--absolute_detection",
    default = 0,
    type = 'numeric',
    help = "Include genes with detected expression in at least \
    this number of cells [default : '%default' ]"
  ),
  make_option(
    c("-o", "--output"),
    default = NA,
    type = 'character',
    help = "Output name [default : '%default' ]"
  )
  )

opt = parse_args(OptionParser(option_list = option_list),
                 args = commandArgs(trailingOnly = TRUE))
if (opt$sep == "tab") {opt$sep = "\t"}
if (opt$sep == "comma") {opt$sep = ","}

# Open files
data.counts <- read.table(
  opt$input,
  h = opt$colnames,
  row.names = 1,
  sep = opt$sep,
  check.names = F
)

# note the [if else] below, to handle percentile_detection=absolute_detection=0
# Search for genes that are expressed in a certain percent of cells
if (opt$percentile_detection > 0) {
  kept_genes <- rowSums(data.counts != 0) >= (opt$percentile_detection * ncol(data.counts))
} else {
  
  # Search for genes that are expressed in more than an absolute number of cells
  kept_genes <- rowSums(data.counts != 0) >= (opt$absolute_detection)
}

# Filter matrix
data.counts <- data.counts[kept_genes,]

# Save filtered matrix
write.table(
  data.counts,
  opt$output,
  sep = "\t",
  quote = F,
  col.names = T,
  row.names = T
)


#########################
#    Signature score    #
#########################

# Fourth step of the signature-based workflow
# Compute the signature score based on the
# geometric mean of the target gene expression
# and separate cells thanks to this signature
#score into 2 groups (high/low).

# Example of command
# Rscript 4-signature_score.R --input <input.tsv> --genes  <gene_list.txt>
#                             --output <output.tab> --pdf <output.pdf> --type sc

# load packages that are provided in the conda env
options( show.error.messages=F,
         error = function () { cat( geterrmessage(), file=stderr() ); q( "no", 1, F ) } )
loc <- Sys.setlocale("LC_MESSAGES", "en_US.UTF-8")
warnings()

library(optparse)
library(psych)
library(ggplot2)
library(gridExtra)

# Arguments
option_list = list(
  make_option(
    "--input",
    default = NA,
    type = 'character',
    help = "Input file that contains log2(CPM +1) values : Rows = genes and Columns = Samples"
  ),
  make_option(
    "--sep",
    default = '\t',
    type = 'character',
    help = "File separator [default : '%default' ]"
  ),
  make_option(
    "--colnames",
    default = TRUE,
    type = 'logical',
    help = "Consider first line as header ? [default : '%default' ]"
  ),  
  make_option(
    "--genes",
    default = NA,
    type = 'character',
    help = "File that contains the genes of interest (no header) : one gene per line"
  ),
  make_option(
    "--percentile_threshold",
    default = 20,
    type = 'integer',
    help = "Percentage of dectection threshold [default : '%default' ]"
  ),
  make_option(
    "--type", 
    default = "sc",
    type = 'character',
    help="Type of data you want to process : bulk or sc"),
  make_option(
    "--output",
    default = "~/output.tab",
    type = 'character',
    help = "Output path [default : '%default' ]"
  ),
  make_option(
    "--pdf",
    default = "~/output.pdf",
    type = 'character',
    help = "Output path [default : '%default' ]"
  )
)

opt = parse_args(OptionParser(option_list = option_list),
                 args = commandArgs(trailingOnly = TRUE))

if (opt$sep == "tab") {opt$sep = "\t"}
if (opt$sep == "comma") {opt$sep = ","}

# Take input data
data.counts <- read.table(
  opt$input,
  h = opt$colnames,
  row.names = 1,
  sep = opt$sep,
  check.names = F
)

# Get vector of target genes
gene_list <- read.csv(
  opt$genes,
  header = FALSE,
  stringsAsFactors = FALSE
)

genes <- as.character(gene_list[,1])

if (length(unique(genes %in% rownames(data.counts))) == 1) {
  if (unique(genes %in% rownames(data.counts)) == F)
    stop("None of these genes are in your dataset: ", opt$genes)
}

logical_genes <- rownames(data.counts) %in% genes

# Retrieve target genes in counts data
signature.counts <- subset(data.counts, logical_genes)


## Descriptive Statistics Function
descriptive_stats = function(InputData) {
  SummaryData = data.frame(
    mean = rowMeans(InputData),
    SD = apply(InputData, 1, sd),
    Variance = apply(InputData, 1, var),
    Percentage_Detection = apply(InputData, 1, function(x, y = InputData) {
      (sum(x != 0) / ncol(y)) * 100
    })
  )
  return(SummaryData)
}

signature_stats <- descriptive_stats(signature.counts)

# Find poorly detected genes from the signature 
kept_genes <- signature_stats$Percentage_Detection >= opt$percentile_threshold

# Add warnings
if (length(unique(kept_genes)) > 1) {
  cat(
    "WARNINGS ! Following genes were removed from further analysis due to low gene expression :",
    paste(paste(rownames(signature.counts)[!kept_genes], round(signature_stats$Percentage_Detection[!kept_genes], 2), sep = " : "), collapse = ", "),
    "\n"
  )
} else {
  if (unique(kept_genes) == F) {
    stop(
      "None of these genes are detected in ",
      opt$percent,
      "% of your cells: ",
      paste(rownames(signature_stats), collapse = ", "),
      ". You can be less stringent thanks to --percent parameter."
    )
  }
}

# Remove genes poorly detected in the dataset
signature.counts <- signature.counts[kept_genes,]

# Replace 0 by 1 counts
signature.counts[signature.counts == 0] <- 1

# Geometric mean by cell
score <- apply(signature.counts, 2, geometric.mean) # geometric.mean requires psych

# Add results in signature_output
if(opt$type == "sc"){
  signature_output <- data.frame(
    cell = names(score),
    score = score,
    rate = ifelse(score > mean(score), "HIGH", "LOW"),
    nGenes = colSums(data.counts != 0),
    total_counts = colSums(data.counts)
  )
  
  # Re-arrange score matrix for plots
  score <- data.frame(score = score,
                      order = rank(score, ties.method = "first"),
                      signature = signature_output$rate,
                      stringsAsFactors = F)
  
  pdf(file = opt$pdf)
  
  dist_plot <- ggplot(score, aes(x = order, y = score)) +
    geom_line() + 
    geom_segment(x = 0, xend = max(score$order[score$signature == "LOW"]), y = mean(score$score), yend = mean(score$score)) +
    geom_area(aes(fill = signature), alpha = .7) +
    scale_fill_manual(values=c("#ff0000", "#08661e")) +
    geom_text(aes(x = 1, y = mean(score)), label = "Mean", vjust = -0.3, colour = "black") +
    labs(title = "Ordered cell signature scores", x = "Cell index", y = "Score")
  plot(dist_plot)
  
  density_score <- density(score$score)
  dens_plot <- ggplot(data.frame(density_score[1:2]), aes(x, y, fill = ifelse(x < mean(score$score), "LOW", "HIGH"))) +
    geom_line() +
    geom_vline(xintercept = mean(score$score)) +
    geom_text(x = mean(score$score), y = max(density_score$y), label = "Mean", hjust = -0.3, colour = "black") +
    geom_area(alpha = .7) +
    scale_fill_manual(values=c("#ff0000", "#08661e")) +
    ylim(0, max(density_score$y)) +
    labs(
      title = "Distribution of Cell signature scores",
      x = paste("N =", density_score$n, "Bandwidth =", density_score$bw),
      y = "Density",
      fill = "Signature"
    )
  plot(dens_plot)
  
  # Check score independant of low expression
  p_gene <- ggplot(signature_output, aes(rate, nGenes)) +
    geom_violin(aes(fill = rate), alpha = .5, trim = F, show.legend = F) +
    scale_fill_manual(values=c("#ff0000", "#08661e")) +
    geom_jitter() + labs(y = "Number of detected genes", x = "Signature")
  
  p_counts <- ggplot(signature_output, aes(rate, total_counts)) +
    geom_violin(aes(fill = rate), alpha = .5, trim = F, show.legend = F) +
    scale_fill_manual(values=c("#ff0000", "#08661e")) +
    geom_jitter() + labs(y = "Total counts", x = "Signature")
  
  grid.arrange(p_gene, p_counts, ncol = 2, top = "Influence of library sequencing depth on cell signature scores")
  
  dev.off()
  
}else {
  signature_output <- data.frame(
    cell = names(score),
    score = score,
    rate = "middle",
    nGenes = colSums(data.counts != 0),
    total_counts = colSums(data.counts),
    stringsAsFactors = F
  )
  signature_output$rate[signature_output$score <= quantile(signature_output$score)[2]] <- "LOW"
  signature_output$rate[signature_output$score >= quantile(signature_output$score)[4]] <- "HIGH"


  # Re-arrange score matrix for plots
  score <- data.frame(score = score,
                      order = rank(score, ties.method = "first"),
                      signature = signature_output$rate,
                      stringsAsFactors = F)

  pdf(file = opt$pdf)

  distri_plot <- ggplot(score, aes(x = order, y = score, fill = signature)) +
    geom_line() +
    geom_area(aes(fill = signature), alpha = .7) +
    scale_fill_manual(values=c("#e67300", "#00b32d", "grey")) +
    labs(title = "Ordered bulk tumor signature scores", x = "Tumor index", y = "Score")
  plot(distri_plot)

  dev.off()
}


# Save file
write.table(
  signature_output,
  opt$output,
  sep = "\t",
  quote = F,
  col.names = T,
  row.names = F
)
####################
#   Differential   #
#     analysis     #
####################

# Fifth step of the signature-based workflow
# Perform a differential analysis between 2
# groups high/low.

# Example of command
# Rscript 5-differential_analysis.R --input ../3-filter_genes/filterGenes_3.tsv --sep tab --colnames TRUE --comparison_factor_file signatureCategories.tsv --fdr 0.01 --log --output diff_analysis.tsv

# load packages that are provided in the conda env
options( show.error.messages=F,
         error = function () { cat( geterrmessage(), file=stderr() ); q( "no", 1, F ) } )
loc <- Sys.setlocale("LC_MESSAGES", "en_US.UTF-8")
warnings()
library(optparse)

#Arguments
option_list = list(
  make_option(
    "--input",
    default = NA,
    type = 'character',
    help = "Input file that contains log2(CPM +1) values : Rows = genes and Columns = Samples"
  ),
  make_option(
    "--sep",
    default = '\t',
    type = 'character',
    help = "File separator [default : '%default' ]"
  ),
  make_option(
    "--colnames",
    default = TRUE,
    type = 'logical',
    help = "Consider first line as header ? [default : '%default' ]"
  ),  
  make_option(
    "--comparison_factor_file",
    default = NA,
    type = 'character',
    help = " A two column table : cell identifiers and a comparison factor that split cells in two categories (high/low, HOM/HET,...)"
  ),
  make_option(
    "--factor1",
    default = "HIGH",
    type = 'character',
    help = "First factor of rate category in comparison factor file"
  ), 
  make_option(
    "--factor2",
    default = "LOW",
    type = 'character',
    help = "Second factor of rate category in comparison factor file"
  ),
  make_option(
    "--fdr",
    default = 0.01,
    type = 'numeric',
    help = "FDR threshold [default : '%default' ]"
  ),
  make_option(
    "--log",
    default=FALSE,
    action="store_true",
    type = 'logical',
    help = "Expression data are log-transformed [default : '%default' ]"
  ),
  make_option(
    "--output",
    default = "results.tsv",
    type = 'character',
    help = "Output name [default : '%default' ]"
  )
)

opt = parse_args(OptionParser(option_list = option_list),
                 args = commandArgs(trailingOnly = TRUE))

if (opt$sep == "tab") {opt$sep = "\t"}
if (opt$sep == "comma") {opt$sep = ","}

#Open files
data.counts <- read.table(
  opt$input,
  h = opt$colnames,
  row.names = 1,
  sep = opt$sep,
  check.names = F
)

metadata <- read.table(
  opt$comparison_factor_file,
  header = TRUE,
  stringsAsFactors = F,
  sep = "\t",
  check.names = FALSE,
  row.names = 1
)

metadata <- subset(metadata, rownames(metadata) %in% colnames(data.counts))

# Create two logical named vectors for each factor level of cell signature
factor1_cells <- setNames(metadata[,1] == opt$factor1, rownames(metadata))
factor2_cells <- setNames(metadata[,1] == opt$factor2, rownames(metadata))

## Mann-Whitney test (Two-sample Wilcoxon test)
MW_test <- data.frame(t(apply(data.counts, 1, function(x) {
  do.call("cbind", wilcox.test(x[names(factor1_cells)[factor1_cells]], x[names(factor2_cells)[factor2_cells]]))[, 1:2]
})), stringsAsFactors = F)

# Benjamini-Hochberg correction and significativity
MW_test$p.adjust <- p.adjust(as.numeric(MW_test$p.value), method = "BH" , n = nrow(MW_test))
# MW_test$Critical.value <- (rank(MW_test$p.value) / nrow(MW_test)) * opt$fdr
MW_test$Significant <- MW_test$p.adjust < opt$fdr

## Descriptive Statistics Function
descriptive_stats <- function(InputData) {
  SummaryData = data.frame(
    mean = rowMeans(InputData),
    SD = apply(InputData, 1, sd),
    Variance = apply(InputData, 1, var),
    Percentage_Detection = apply(InputData, 1, function(x, y = InputData) {
      (sum(x != 0) / ncol(y)) * 100
    }),
    mean_factor2 = rowMeans(InputData[,factor2_cells]),
    mean_factor1 = rowMeans(InputData[, factor1_cells])
  )
  if(opt$log) {
    SummaryData$fold_change <- SummaryData$mean_factor1 - SummaryData$mean_factor2
  } else {
    SummaryData$fold_change <- SummaryData$mean_factor1 / SummaryData$mean_factor2
  }
  return(SummaryData)
}

gene_stats <- descriptive_stats(data.counts)

results <- merge(gene_stats, MW_test, by = "row.names")
colnames(results)[1] <- "genes"

# Save files
write.table(
  results,
  opt$output,
  sep = "\t",
  quote = F,
  col.names = T,
  row.names = F
)


####################
#    Correlation   #
#     analysis     #
####################

# Sixth step of the signature-based workflow
# Performs multi-correlation analysis between the vectors of gene expressions
# in single cell RNAseq libraries and the vectors of signature scores in these
# same single cell RNAseq libraries.
# All data file used in input must have the same delimiter.

# Example of command
# Rscript 6-correlation.R --expression_file ../3-filter_genes/filterGenes.tsv --signatures_file signatureScore.tsv --gene_metadata ../5-differential_analysis/diff_analysis.tsv

# load packages that are provided in the conda env
options( show.error.messages=F,
         error = function () { cat( geterrmessage(), file=stderr() ); q( "no", 1, F ) } )
loc <- Sys.setlocale("LC_MESSAGES", "en_US.UTF-8")
requiredPackages = c('optparse', 'Hmisc')
warnings()

library(optparse)
library(Hmisc)

# Arguments
option_list = list(
  make_option(
    "--sep",
    default = '\t',
    type = 'character',
    help = "File separator, must be the same for all input files [default : '%default' ]"
  ),
  make_option(
    "--colnames",
    default = TRUE,
    type = 'logical',
    help = "Consider first lines as header (must stand for all input files) [default : '%default' ]"
  ),  
  make_option(
    "--expression_file",
    default = NA,
    type = 'character',
    help = "Input file that contains log2(CPM +1) expression values : Rows = genes and Columns = Samples"
  ),
  make_option(
    "--signatures_file",
    default = NA,
    type = 'character',
    help = "Input file that contains cell signature : two column table (with header) of cell identifiers and a signature score value for each cell"
  ),
  make_option(
    c("-g", "--gene_metadata"),
    default = NA,
    type = 'character',
    help = "Input file that contains genes metadata"
  ),
  make_option(
    "--sig_corr",
    default = "sig_corr.tsv",
    type = 'character',
    help = "signature correlations output [default : '%default' ]"
  ),
  make_option(
    "--gene_corr",
    default = "gene_corr.tsv",
    type = 'character',
    help = "gene-gene correlations output [default : '%default' ]"
  ),
  make_option(
    "--gene_corr_pval",
    default = "gene_corr_pval.tsv",
    type = 'character',
    help = "gene-gene correlation pvalues output [default : '%default' ]"
  )
)

opt = parse_args(OptionParser(option_list = option_list),
                 args = commandArgs(trailingOnly = TRUE))

if (opt$sep == "tab") {opt$sep = "\t"}
if (opt$sep == "comma") {opt$sep = ","}

# Open files
data <- read.table(
  opt$expression_file,
  header = opt$colnames,
  row.names = 1,
  sep = opt$sep,
  check.names = F
)
signature <- read.delim(
  opt$signatures_file,
  header = T,
  stringsAsFactors = F,
  row.names = 1,
  sep = opt$sep,
  check.names = F
)
gene_metadata <- read.delim(
  opt$gene_metadata,
  header = TRUE,
  stringsAsFactors = F,
  sep = opt$sep,
  check.names = FALSE,
  row.names = 1
)

#Retrieve significantly differentially expressed genes
DE_genes <- rownames(subset(gene_metadata, Significant == TRUE))

#Filter expression matrix
data <- data[DE_genes,]

# keep only signatures that are in the expression dataframe
signature <- subset(signature, rownames(signature) %in% colnames(data))

# Add signature score to expression matrix
data <- rbind(t(signature), data)

# Gene correlation
gene_corr <- rcorr(t(data), type = "pearson") # transpose because we correlate genes, not cells

# Gene correlation with signature score
gene_signature_corr <- cbind.data.frame(gene = colnames(gene_corr$r),
                                        Pearson_correlation = gene_corr$r[, 1], 
                                        p_value = gene_corr$P[, 1])
gene_signature_corr <- gene_signature_corr[ order(gene_signature_corr[,2], decreasing = T), ]


# Save files
write.table(
  gene_signature_corr,
  file = opt$sig_corr,
  sep = "\t",
  quote = F,
  col.names = T,
  row.names = F
)

r_genes <- data.frame(gene=rownames(gene_corr$r), gene_corr$r) # add rownames as a variable for output
p_genes <- data.frame(gene=rownames(gene_corr$P), gene_corr$P) # add rownames as a variable for output
write.table(
  r_genes[-1,-2],
  file = opt$gene_corr,
  sep = "\t",
  quote = F,
  col.names = T,
  row.names = F
)
write.table(
  p_genes[-1,-2], 
  file = opt$gene_corr_pval,
  sep = "\t",
  quote = F,
  col.names = T,
  row.names = F
)
