# Supplementary material for: Capture at the single cell level of metabolic modules distinguishing aggressive and indolent glioblastoma cells
Source: Acta Neuropathol Commun. 2019 Oct 16;7:155. doi: 10.1186/s40478-019-0819-y (PMC6796454; doi:10.1186/s40478-019-0819-y)
Supplement: Supplementary file 9 — Additional file 9: Correlation of the metabolism genes overexpressed in TumHIGH cells and tissues with the tumorigenic score. [file 40478_2019_819_MOESM9_ESM.xlsx]

## Sheet: Legend
Additional file 9 (related to Fig. 4). Correlation of the metabolism genes overexpressed in TumHIGH cells and tissues with the tumorigenic score. Sheet 1: legend. Sheet 2: Pearson correlation across all GBM cells. Sheet 3: Pearson correlation across all GBM tissues. Sheet 4: List of the 66 genes significantly correlated to the tumorigenic score across all GBM cells as well as across all GBM tissu…
Saurty-Seerunghen MS et al. Capture at the single cell level of metabolic modules distinguishing aggressive and indolent glioblastoma cells.

## Sheet: Correlation across cells
Pearson correlation across all GBM cells between the tumorigenic score and the 78 metabolism genes identified as overexpressed in TumHIGH cells and tissues
Gene	Pearson correlation coefficient	Pearson correlation p-value
AASS	0.200141	8.55072e-11
ABAT	0.20158	6.22453e-11
ACACA	0.149018	1.50496e-06
ACAD8	0.161222	1.89272e-07
ACLY	0.178649	7.40588e-09
ACSBG1	0.187688	1.20833e-09
ACSF3	0.131198	2.3377e-05
ACSS1	0.159717	2.46538e-07
ACSS3	0.178456	7.69108e-09
AGPAT5	0.221021	6.7657e-13
AHCYL2	0.345914	0
ALDH6A1	0.281106	0
ALDH7A1	0.257974	0
B3GAT1	0.199947	8.92155e-11
CAD	0.111579	0.000326804
CBS	0.130118	2.73086e-05
CHDH	0.278977	0
CHKA	0.0914091	0.00327663
CHST10	0.242855	2.44249e-15
CHST7	0.216074	2.22888e-12
CKB	0.265912	0
CPT1C	0.19295	4.03106e-10
CS	0.134924	1.35425e-05
CTH	0.132267	2.00164e-05
CTPS2	0.0709064	0.0226632
DHFRL1	0.0911873	0.00335323
DHODH	0.0687538	0.0271254
ELOVL2	0.355411	0
EXT1	0.13579	1.19043e-05
EXTL3	0.190727	6.43341e-10
FADS2	0.373748	0
FASN	0.141976	4.63093e-06
GATM	0.410164	0
GBA2	0.0875298	0.00487416
GLDC	0.163717	1.21459e-07
GPT2	0.229222	8.79297e-14
GUCY1A2	0.181309	4.38479e-09
INPP5E	0.0412934	0.184793
INPPL1	0.100508	0.00121795
ITPK1	0.283178	0
IVD	0.244445	1.77636e-15
LCLAT1	0.0527899	0.0899216
LFNG	0.214759	3.04556e-12
LPL	0.319602	0
MAN2A2	0.154419	6.13188e-07
MBOAT2	0.242385	2.66454e-15
MTHFD1	0.230678	6.08402e-14
MTMR1	0.106918	0.000577275
MTMR3	0.118175	0.0001407
MVD	0.128076	3.65239e-05
NAT8L	0.180126	5.54131e-09
NDST1	0.296742	0
NNT	0.190338	6.97788e-10
PAICS	0.217892	1.44285e-12
PANK3	0.0835933	0.00718452
PANK4	0.143544	3.62228e-06
PCYT1B	0.13988	6.40492e-06
PDE4B	0.382458	0
PDE9A	0.159338	2.63412e-07
PGAP1	0.0744483	0.0167014
PHGDH	0.188182	1.09131e-09
PIGQ	0.0811297	0.00908925
PIK3C2A	0.257202	0
PIK3C2B	0.0832579	0.00742079
PIK3CB	0.113742	0.000249103
PIP4K2B	0.116485	0.000175356
PIP5K1C	0.0584761	0.0602754
PIPOX	0.144175	3.27876e-06
PLCE1	0.139646	6.6398e-06
PLCG1	0.19728	1.59591e-10
POMT1	0.196344	1.95321e-10
POMT2	0.164344	1.0853e-07
PPAT	0.122881	7.50589e-05
PPT2	0.142672	4.154e-06
RIMKLB	0.207519	1.63825e-11
RRM1	0.122017	8.43824e-05
SDHA	0.196999	1.6959e-10
SPHK2	0.176926	1.03558e-08

## Sheet: Correlation across tissues
Pearson correlation across all GBM tissues between the tumorigenic score and the 78 metabolism genes identified as overexpressed in TumHIGH cells and tissues
Gene	Pearson correlation coefficient	Pearson correlation p-value
AASS	0.505781	1.90861e-11
ABAT	0.617546	0
ACACA	0.310869	8.25224e-05
ACAD8	0.52736	1.79012e-12
ACLY	0.270255	0.000671577
ACSBG1	0.553455	8.10463e-14
ACSF3	0.366908	2.65551e-06
ACSS1	0.367365	2.57482e-06
ACSS3	0.196098	0.0144677
AGPAT5	0.41472	8.09402e-08
AHCYL2	0.426409	3.16227e-08
ALDH6A1	0.570383	9.32587e-15
ALDH7A1	0.161486	0.0447059
B3GAT1	0.671233	0
CAD	0.16305	0.0426508
CBS	0.635131	0
CHDH	0.529229	1.44684e-12
CHKA	0.378356	1.20968e-06
CHST10	0.500283	3.39839e-11
CHST7	0.254506	0.00139481
CKB	0.700898	0
CPT1C	0.375171	1.51e-06
CS	0.0842381	0.297356
CTH	0.422249	4.4364e-08
CTPS2	0.273175	0.00058361
DHFRL1	0.29713	0.00017372
DHODH	0.330383	2.68742e-05
ELOVL2	0.362984	3.453e-06
EXT1	-0.0774784	0.337946
EXTL3	0.33046	2.67525e-05
FADS2	0.405694	1.63255e-07
FASN	0.292548	0.000220874
GATM	0.45706	2.25634e-09
GBA2	0.302982	0.000127087
GLDC	0.720163	0
GPT2	0.626442	0
GUCY1A2	0.306607	0.000104369
INPP5E	0.256607	0.00126849
INPPL1	0.336706	1.83746e-05
ITPK1	0.514736	7.29394e-12
IVD	0.397944	2.93393e-07
LCLAT1	0.150913	0.0608758
LFNG	0.512172	9.63452e-12
LPL	0.286991	0.00029398
MAN2A2	0.303825	0.000121429
MBOAT2	0.416016	7.30594e-08
MTHFD1	0.330607	2.65188e-05
MTMR1	0.488948	1.08134e-10
MTMR3	0.339885	1.51292e-05
MVD	0.349262	8.42179e-06
NAT8L	0.578077	3.33067e-15
NDST1	0.386607	6.73522e-07
NNT	0.289815	0.000254406
PAICS	0.355505	5.64272e-06
PANK3	0.22971	0.00403687
PANK4	0.298556	0.00016108
PCYT1B	0.406972	1.48008e-07
PDE4B	0.319181	5.16548e-05
PDE9A	0.373594	1.6838e-06
PGAP1	0.351779	7.17348e-06
PHGDH	0.246754	0.0019668
PIGQ	0.261521	0.00101279
PIK3C2A	0.274049	0.000559402
PIK3C2B	0.327231	3.23842e-05
PIK3CB	0.366468	2.73521e-06
PIP4K2B	0.432629	1.88971e-08
PIP5K1C	0.227008	0.00450387
PIPOX	0.327111	3.26118e-05
PLCE1	0.52862	1.55098e-12
PLCG1	0.351392	7.35337e-06
POMT1	0.448333	4.91465e-09
POMT2	0.591566	4.44089e-16
PPAT	0.18193	0.0234745
PPT2	0.345967	1.03689e-05
RIMKLB	0.371046	2.00539e-06
RRM1	0.222187	0.00545891
SDHA	0.28374	0.000346556
SPHK2	0.332502	2.36819e-05

## Sheet: 66 metabolism genes
List of the 66 genes significantly correlated to the tumorigenic score across all GBM cells as well as all GBM tissues
Gene
AASS
ABAT
ACACA
ACAD8
ACLY
ACSBG1
ACSF3
ACSS1
AGPAT5
AHCYL2
ALDH6A1
B3GAT1
CBS
CHDH
CHKA
CHST10
CHST7
CKB
CPT1C
CTH
DHFRL1
ELOVL2
EXTL3
FADS2
FASN
GATM
GBA2
GLDC
GPT2
GUCY1A2
INPPL1
ITPK1
IVD
LFNG
LPL
MAN2A2
MBOAT2
MTHFD1
MTMR1
MTMR3
MVD
NAT8L
NDST1
NNT
PAICS
PANK3
PANK4
PCYT1B
PDE4B
PDE9A
PHGDH
PIGQ
PIK3C2A
PIK3C2B
PIK3CB
PIP4K2B
PIPOX
PLCE1
PLCG1
POMT1
POMT2
PPT2
RIMKLB
RRM1
SDHA
SPHK2

## Sheet: GO analysis
GO analysis of the 66 metabolism genes significantly correlated to the tumorigenic score across all GBM cells as well as all GBM tissues
Category	Term ID	Term	Genes	Count	%	List Total	Pop Hits	Pop Total	Fold Enrichment	Bonferroni	PValue	Benjamini
GOTERM_BP_DIRECT	GO:0055114	Oxidation-reduction	ALDH6A1, CHDH, FADS2, AASS, PIPOX, GLDC, MTHFD1, SDHA, NNT, RRM1, PHGDH, FASN, CBS	13	20	64	592	16792	5.76161	0.000666244	1.70017e-06	0.000222131
KEGG_PATHWAY	hsa01200	Carbon metabolism	SDHA, ALDH6A1, ACSS1, PHGDH, GPT2, GLDC	6	9.23077	63	113	6879	5.79772	0.365402	0.00336295	0.0492739
KEGG_PATHWAY	hsa00280	Valine, leucine and isoleucine degradation	ALDH6A1, IVD, ABAT, ACAD8, ACSF3	5	7.69231	63	47	6879	11.616	0.102235	0.000798547	0.0152886
KEGG_PATHWAY	hsa00250	Alanine, aspartate and glutamate metabolism	ABAT, GPT2, NAT8L, RIMKLB	4	6.15385	63	35	6879	12.4789	0.395074	0.00371641	0.0490226
KEGG_PATHWAY	hsa01212	Fatty acid metabolism	CPT1C, ELOVL2, ACACA, FASN, PPT2, FADS2, ACSBG1	7	10.7692	63	48	6879	15.9236	0.000516617	3.82777e-06	0.000103345
KEGG_PATHWAY	hsa00562	Inositol phosphate metabolism	MTMR3, ALDH6A1, PLCE1, MTMR1, PLCG1, INPPL1, PIK3CB, PIK3C2A, PIK3C2B, ITPK1, PIP4K2B	11	16.9231	63	71	6879	16.9168	6.76407e-08	5.01042e-10	3.38203e-08
KEGG_PATHWAY	hsa00260	Glycine, serine and threonine metabolism	CHDH, CTH, GATM, PHGDH, PIPOX, CBS, GLDC	7	10.7692	63	39	6879	19.5983	0.000146314	1.08389e-06	3.65805e-05
GOTERM_BP_DIRECT	GO:0043647	Inositol phosphate metabolism	PLCE1, PLCG1, INPPL1, ITPK1	4	6.15385	64	47	16792	22.3298	0.247595	0.000725454	0.0398254
GOTERM_BP_DIRECT	GO:0006633	Fatty acid biosynthesis	LPL, ACACA, FASN, ACLY, ACSF3	5	7.69231	64	52	16792	25.2284	0.0165413	4.25491e-05	0.00333037
GOTERM_BP_DIRECT	GO:0006661	Phosphatidylinositol biosynthesis	MTMR3, MTMR1, INPPL1, PIK3CB, PIK3C2A, PIK3C2B, PIP4K2B	7	10.7692	64	58	16792	31.6659	2.97801e-05	7.59708e-08	1.48902e-05
GOTERM_BP_DIRECT	GO:0035338	Long-chain fatty-acyl-CoA biosynthesis	ELOVL2, ACACA, FASN, PPT2, ACLY, ACSF3, ACSBG1	7	10.7692	64	42	16792	43.7292	4.04387e-06	1.0316e-08	4.04387e-06

## Sheet: 27 lipid metabolism genes
List of the 27 genes coding for enzymes of the lipid metabolism
The 16 genes detected in at least 25% of the cells are highlighted in red.
Gene
ACACA
ACLY
ACSBG1
AGPAT5
CHKA
CPT1C
ELOVL2
FADS2
FASN
GBA2
INPPL1
ITPK1
LPL
MBOAT2
MTMR1
MTMR3
MVD
PCYT1B
PIGQ
PIK3C2A
PIK3C2B
PIK3CB
PIP4K2B
PLCE1
PLCG1
PPT2
SPHK2
