# Supplementary material for: Capture at the single cell level of metabolic modules distinguishing aggressive and indolent glioblastoma cells
Source: Acta Neuropathol Commun. 2019 Oct 16;7:155. doi: 10.1186/s40478-019-0819-y (PMC6796454; doi:10.1186/s40478-019-0819-y)
Supplement: Supplementary file 10 — Additional file 10: Overexpressed metabolism genes common to Neftel and Darmanis TumHIGH cells and to TumHIGH GBM tissues. [file 40478_2019_819_MOESM10_ESM.xlsx]

## Sheet: Legend
Additional file 10 (related to Additional file 3: Fig. S6). Overexpressed metabolism genes common to Neftel and Darmanis TumHIGH cells and to TumHIGH GBM tissues. Gene lists were established for each dataset on the basis of genes coding for metabolism enzymes, overexpressed in TumHIGH cells or tissues and significantly correlated with the tumorigenic score. Pearson correlation values calculated a…
Saurty-Seerunghen MS et al. Capture at the single cell level of metabolic modules distinguishing aggressive and indolent glioblastoma cells.

## Sheet: Correlation across cells
Pearson correlation across all GBM cells between the tumorigenic score and the 59 metabolism genes identified as overexpressed in TumHIGH cells and tissues
Gene	Pearson correlation coefficient	Pearson correlation p-value
AASS	0.0979019	6.02318e-12
ABAT	0.183662	0
ACACA	0.0959881	1.5409e-11
ACAD8	0.135798	0
ACLY	0.132443	0
ACSBG1	0.242076	0
ACSF3	0.0524389	0.000234789
ACSS1	0.0969373	9.69225e-12
AGPAT5	0.122223	0
AHCYL2	0.150766	0
ALDH6A1	0.134609	0
B3GAT1	0.111966	3.55271e-15
CBS	0.113574	1.33227e-15
CHDH	0.0799632	1.97561e-08
CHKA	0.107575	3.95239e-14
CHST10	0.0816182	1.00014e-08
CHST7	0.175487	0
CKB	0.215707	0
CPT1C	0.0389541	0.00630316
CTH	0.0382296	0.00734606
ELOVL2	0.279439	0
EXTL3	0.18009	0
FADS2	0.135748	0
FASN	0.110813	6.66134e-15
GATM	0.348252	0
GBA2	0.047288	0.000911289
GLDC	0.0689898	1.28729e-06
GPT2	0.0637697	7.65629e-06
GUCY1A2	0.065797	3.89082e-06
INPPL1	0.118048	0
IVD	0.0876282	7.54295e-10
LFNG	0.201369	0
LPL	0.175731	0
MAN2A2	0.0945415	3.09672e-11
MBOAT2	0.120656	0
MTHFD1	0.150793	0
MTMR3	0.0871797	9.20394e-10
MVD	0.085673	1.78306e-09
NAT8L	0.0892363	3.66551e-10
NDST1	0.140145	0
NNT	0.104562	1.98952e-13
PAICS	0.175585	0
PANK4	0.0949445	2.55216e-11
PDE4B	0.269232	0
PHGDH	0.169757	0
PIGQ	0.110582	7.54952e-15
PIK3C2A	0.109908	1.11022e-14
PIK3CB	0.0738635	2.16428e-07
PIP4K2B	0.0915605	1.2629e-10
PIPOX	0.238057	0
PLCE1	0.120595	0
PLCG1	0.194245	0
POMT1	0.104939	1.62981e-13
POMT2	0.129495	0
PPT2	0.0615242	1.58373e-05
RIMKLB	0.118287	0
RRM1	0.0665076	3.05473e-06
SDHA	0.0903993	2.15785e-10
SPHK2	0.0913284	1.40636e-10
