# Supplementary material for: Capture at the single cell level of metabolic modules distinguishing aggressive and indolent glioblastoma cells
Source: Acta Neuropathol Commun. 2019 Oct 16;7:155. doi: 10.1186/s40478-019-0819-y (PMC6796454; doi:10.1186/s40478-019-0819-y)
Supplement: Supplementary file 11 — Additional file 11: Correlation across all cells between the tumorigenic score, ELOVL2 expression, and the extracellular vesicle-related scores. [file 40478_2019_819_MOESM11_ESM.xlsx]

## Sheet: Legend
Additional file 11 (related to Fig. 5 and Additional file 3: Fig. S9). Correlation across all cells between the tumorigenic score, ELOVL2 expression, and the extracellular vesicle-related scores.
Saurty-Seerunghen MS et al. Capture at the single cell level of metabolic modules distinguishing aggressive and indolent glioblastoma cells.

## Sheet: Correlation analysis
Pearson correlation analysis across all GBM cells between the tumorigenic score, ELOVL2 expression, the lipid subgroup score, and the signature scores associated with extracellular vesicle biogenesis, transport, targeting and fusion.
(Darmanis scRNA-seq data used for correlation analysis)
Pearson correlation coefficient
	ELOVL2 expression	Extracellular vesicle biogenesis score	Vesicle targeting score	Vesicle-mediated transport score	Vesicle fusion score	Tumorigenic score	Lipid subgroup score
ELOVL2 expression	1	0.326073	0.397208	0.454566	0.399927	0.355411	0.609021
Extracellular vesicle biogenesis score	0.326073	1	0.77007	0.755647	0.748354	0.285299	0.560188
Vesicle targeting score	0.397208	0.77007	1	0.853107	0.855511	0.311966	0.639332
Vesicle-mediated transport score	0.454566	0.755647	0.853107	1	0.845318	0.419053	0.695002
Vesicle fusion score	0.399927	0.748354	0.855511	0.845318	1	0.360642	0.656168
Tumorigenic score	0.355411	0.285299	0.311966	0.419053	0.360642	1	0.503786
Lipid subgroup score	0.609021	0.560188	0.639332	0.695002	0.656168	0.503786	1
Pearson correlation p-value
	ELOVL2 expression	Extracellular vesicle biogenesis score	Vesicle targeting score	Vesicle-mediated transport score	Vesicle fusion score	Tumorigenic score	Lipid subgroup score
ELOVL2 expression	NA	0	0	0	0	0	0
Extracellular vesicle biogenesis score	0	NA	0	0	0	0	0
Vesicle targeting score	0	0	NA	0	0	0	0
Vesicle-mediated transport score	0	0	0	NA	0	0	0
Vesicle fusion score	0	0	0	0	NA	0	0
Tumorigenic score	0	0	0	0	0	NA	0
Lipid subgroup score	0	0	0	0	0	0	NA
